# Supplementary material for: Exploring drivers of modern Hanfu purchase in digital commerce: A mixed-methods perspective
Source: PLoS One. 2025 Nov 19;20(11):e0337228. doi: 10.1371/journal.pone.0337228 (PMC12629456; doi:10.1371/journal.pone.0337228)
Supplement: S1 File — This file contains 5,992 consumer online reviews collected from nine brands (A–I) across two major e-commerce platforms. These reviews were used as the primary data source for the text-mining analysis conducted in Study 1. (XLSX) [file pone.0337228.s001.xlsx]

## Sheet: Sheet1
text	brand
I have received the product, the product is really beautiful, the price is very affordable, I highly recommend this product, I like it very much, the price/performance ratio is very high, you can buy it with confidence, the workmanship is very exquisite, it is worth buying!	A
The child looks very beautiful in the children's Hanfu, and our logistics is really great. The kindergarten suddenly notified us of the spring garden activity on Sunday. We placed an order at the last minute and the delivery was delivered to our home on time, allowing us to participate in the parent-child activity today. Thank you very much for the very happy shopping experience.	A
Hanfu, or traditional Chinese clothing, is popular these days, and kindergartens often have activities where children need to wear Hanfu. I bought one for my child online. The workmanship is okay, but there are a few loose threads that need to be fixed. JD Logistics in Beijing is pretty fast.	A
The seller's service attitude is really good, and the delivery is very fast. The product quality is also quite good. The price is very favorable, and the service is also very good. I love the product. Thank you!	A
It looks good. My son looks so handsome in it. There are activities in school. I will be the most handsome boy in the world when I wear it to school. I can wear it again next year. Both girls and boys can wear it. Life needs a sense of ritual. Although I don’t wear it usually, I still bought one.	A
It was a super beautiful and super fast shopping experience. The children and my mother liked it very much. The Hanfu is light and easy to wash, and there is no smell. I put it on right away and it is very comfortable. The price is very affordable. I am very satisfied!	A
The kindergarten teacher asked me to wear Hanfu at the beginning of the school term, and time was very tight. I found it on JD.com as soon as possible. I believed in the speed of JD.com. After receiving the goods, I felt that they were good. The embroidery part was excellent, the workmanship was also good, and the style was generous. The price was right.	A
The clothes you bought for your second baby are very stylish, but the shape of his head doesn't quite suit him. If he had the head shape, he would look like a handsome boy from ancient times. I originally bought them to add to the purchase, but I didn't expect that they would look so good on him.	A
The quality is okay, but it has some wrinkles that need ironing. I'm 137cm tall and weigh 60kg, and the size 150 I got back is just right. My previous size 140 was too short.	A
bought this for the kindergarten's Dragon Head Raising event on February 2nd. The quality is just so-so, but the children look good in it. The key is that the children like it. I also like this dress.	A
I bought this on the spur of the moment for my child to record a video. Considering JD.com's fast delivery, it arrived on time. The clothes are of very good quality and achieved the desired effect after wearing them. I was very happy to complete the recording smoothly.	A
The dress is very beautiful, well-made, and flatters the skin tone. The embroidery on the chest is exquisitely done. My child loves it and has already worn it to school for a presentation. The sizing is quite regular, so I recommend buying a size up so that it can be worn during the holidays.	A
After comparing several Hanfu stores, I chose this one and was not disappointed. The delivery speed was fast and the packaging was exquisite. The Hanfu skirt was soft and comfortable, and it did not prick the skin when worn. The fabric was breathable, and the size was standard. It was very fairy-like when worn.	A
received the Hanfu. My child is very comfortable wearing it, it fits him well, the quality is very good, and the style is beautiful. My child wore it to participate in the Beginning of Winter activities organized by the school. I am very happy. JD Express is very awesome and responsible!	A
For the kindergarten's autumn outing, the teacher asked us to prepare ancient costumes. At that time, many items were not shipped to Beijing due to the Beijing conference, so I decisively ordered this set of clothes from JD.com. I placed the order in the morning and it was delivered in the afternoon. I have to admire JD.com's logistics. I am very satisfied with the clothes, and the photos turned …	A
Not bad, not bad, really good, very good, very good, really good, the super value price is a good choice for you, absolutely super value, don’t hesitate, just buy it when you should, the quality is excellent, and it is an excellent choice for clothing.	A
The delivery was fast, but the product was not good.	A
First of all, I have to praise the speed of delivery. The epidemic was quite serious at that time, and I thought it would take a long time to arrive. As a result, it arrived the next day, just in time for my child to use it. I was so touched! The clothes are of good quality and the workmanship is also OK. The stitching is relatively firm and clean. It’s not exquisite workmanship, but it’s worth t…	A
Clothes quality: Pretty good, very smooth and silky. They look great on my child. Shipping speed: Very fast, arriving the next day. The clothes fit perfectly. Overall, they're pretty good, though a bit pricey. The quality is acceptable.	A
I bought this for the Hanfu Cultural Festival at my children's school. Both of them really like this dress. The only downside is that the fabric is a bit thin, so you need to wear an extra layer of clothing to go to school. You can buy a size up so you can still wear it next year :)	A
It's pretty good. My child likes it very much. He looks a bit like a young man when wearing it. The effect is good when reciting ancient poems! The quality is okay, the fabric is soft, and the style is beautiful. I bought two sets to record videos for my child!	A
The kindergarten asked the children to buy Hanfu, so I immediately contacted the leader and placed an order. The quality was good, the price was a little high, but the speed was fast, and it arrived the next day. It was a little big, but that was fine.	A
My child's school requires him to wear Hanfu in his cultural class, so I quickly placed an order and hoped to receive the goods the next day. I originally chose narrow sleeves, but needed to transfer goods across regions, so I ordered wide sleeves. I am 134cm tall and the size is right for me. It looks good on me.	A
My child told me that she had to wear Hanfu for a school performance in the next two days. I was a little confused when I heard this. Where can I get Hanfu for her? Usually, it takes at least two or three days for the express delivery to arrive. Then I thought of searching for Hanfu on JD.com, and surprisingly, there was one. I immediately placed an order and received it the next day. After recei…	A
My child's school suddenly had an event, and he had to wear Hanfu for the calligraphy and painting festival. I was so worried because I had never bought Hanfu before. I quickly ordered it on JD.com and it arrived the next day. It solved my urgent need. The quality of the clothes is also good. I am satisfied.	A
The quality is excellent, and the workmanship is excellent. There are no loose threads or odors! The fabric is very comfortable and soft to the touch. The size is also very true to size! I bought this for my child to wear to an event.	A
The clothes fit perfectly! The child looks so handsome in them! So beautiful! He wore them to the event today and many people said they looked good! So cool! The child is so happy today!	A
The kids love the clothes. They even took photos with their red scarves. I had originally planned to take them to Jinling Town for the weekend, but the pandemic has gotten worse these days, so we're not going anymore. We've just been wearing them around the house, and the clothes fit perfectly. Thumbs up.	A
I received the clothes, they are very good and cost-effective. My child will participate in the recitation of Chinese classics recently, so I bought him this clothes. It fits him well and the logistics speed is also very fast. It is worth buying.	A
Jingdong's delivery is fast, very good, the child likes it, I helped my friend's child choose it, the child chose the new style himself, bought it on the first day, and it arrived on the second day. It is said to be good, and it caught up with the school activities. Happy National Day	A
Hahaha, it's very suitable. The school requires participation in activities. Jingdong's speed is still very fast, the quality is also good, the baby likes it very much	A
received the Hanfu, the style is very good, and the embroidery patterns are very delicate. The price is affordable and the quality is very good. I was quite surprised. My child also looks good in it. I am very satisfied with it. I highly recommend it.	A
The quality is pretty good, with not many loose threads, so it's worth the price. Overall, the color is okay, very suitable for elementary school students. It is more in line with the positioning of Hanfu than those gauze skirts and can better interpret Chinese studies!	A
I bought this for a kindergarten activity. The clothes are very good, no odor, good quality, and very comfortable. My baby looks good in them, and the other kids are all very cute. The seller's attitude is great, the size recommended by the customer service is also very suitable, the delivery is timely, and the embroidery is also very delicate! ! ! I am very satisfied!	A
The clothes fit very well, the children like it very much, and it is very suitable for temporary performances. I recommend everyone to buy it. It is very good clothes, very good, very good. You can wear it directly after buying it, and there is no smell.	A
The quality is excellent! There's no odor, and the fabric is soft and comfortable. It's a perfect size, the embroidery is beautiful, and the effect is fantastic! My child wore it for the class's Mid-Autumn Festival activities, and it really stood out. Best of all, it arrived the next day after I ordered it. Such efficiency!	A
The logistics was super fast and the baby couldn't wait to wear it. The size I bought according to my weight was very accurate and suitable. The price-performance ratio and high quality are also good.	A
The clothes are of very good quality and fit my child very well. The Jingdong customer service gave very good advice and it was neither too big nor too small. I am very satisfied. I am in a hurry to wear them for a school event, and the delivery was timely without any delay.	A
Super cute, the fabric is soft and comfortable, the size is right, the workmanship is fine, there are no extra threads, it is super cute, the fabric is good, the workmanship is fine, there is no color difference. In short, I am very satisfied	A
The production is crude and the customer service is indifferent.	A
have received the goods. The school is going to hold a Hanfu garden party and let the children wear Hanfu. The child tried it on and it is very suitable. The size recommended by the customer service is just right. They answered many questions patiently. It is the same as described in the picture, with no color difference. It looks good when worn. I will buy it again for the next event!	A
Great, the clothes fit well and there are no loose threads. They are just right for participating in activities.	A
At the request of my child's school, I bought a set of Hanfu. It feels good to wear. The material is very soft, there is no other odor, and the color combination is also good. It is worth recommending to everyone.	A
I bought the costumes for the children for the school performance. The younger ones wore red and the older ones wore blue. The delivery was very timely. It arrived on the third day after I placed the order. I am very satisfied.	A
Very good, the child looks very handsome when wearing it. It is just in time for the child to go to school urgently. Fortunately, I found this store. I bought it on the same day and it was delivered the next day. The quality is also OK.	A
The Chinese style of the national studies clothing is beautiful, with exquisite embroidery. It makes you feel like a scholar when you wear it. It is free and easy, and the material is comfortable and soft.	A
The workmanship is exquisite. I bought it as a gift for my daughter. She performed a traditional Chinese culture program there and it was very successful. The clothes are very elegant and beautiful. The fabric is very comfortable to wear.	A
The clothes are very good, the logistics is super fast, and they are purchased in time for the Mid-Autumn Festival. It is a bit too big, but I can still wear them next year. The quality is good, and the children like them very much. They look good when they wear them. I recommend buying them	A
My child put it on and refused to take it off when it arrived. It looks very handsome. The delivery was fast and the quality was very good. There were no loose threads. Except for a small stain on the back, everything else was good!	A
The quality of Hanfu is pretty good. I bought it for my child to wear at school during the Dragon Boat Festival. The color is very fresh, there is no color difference, and the version is also good. The sleeves are a feature, very good-looking, and can be matched in the future. It can be worn in summer and autumn.	A
The design is beautiful, the size is right, the packaging is careful and complete, the product feels good, it feels good, the delivery speed is fast, and the service attitude is first-class, awesome! 5 stars!	A
The Hanfu is of good quality, with fine workmanship and good material, and no loose threads! I bought this urgently for my child's school event! The owner is very nice and even gave me a hat. What a conscientious owner! A very satisfying purchase!	A
It was a very ideal purchase. The clothes are beautiful in style. My child is very happy to wear them. I am also very happy that he likes them. The effect on the body is really good and the fabric is also good. I plan to recommend them to my child’s friends and mothers and purchase from them again.	A
The goods are genuine and the price is reasonable. They are good-looking and high-quality. You get what you pay for. The material appearance and quality are very high-end. I like them very much. I feel that the real thing is better than the picture. The price is proportional to the quality. I am very satisfied with this shopping. If you like it, buy it quickly. I really recommend it. The express …	A
The Hanfu is very good. The merchant has a good service attitude. The messages are answered immediately. The questions are answered very well. The effect on the body is good and the atmosphere is beautiful. If you like it, you can buy it. Support support	A
The Hanfu is exquisitely made, beautiful in style, of great quality, and the size is right. My daughter looks so fairy in it! She doesn't want to take it off for a whole day!	A
It fits me very well and makes me look very gentle and elegant. It was also very fast. I bought it on JD.com because the school needed it urgently. It was just in time.	A
The clothes are very nice, and they are just right for people with a height of 110cm or 120cm. The clothes will not fade after washing, and the effect on the body is very good.	A
Very satisfied?, the material and workmanship are very good, and it is versatile, and the feel is also great, very good, very practical, like?	A
The overall workmanship is good. Although it is only worn for performance, the details are well done and the price-performance ratio is super high. Also, this piece of clothing makes my child look the coolest in his class. Great! I recommend it to parents and friends to buy!	A
The fabric is polyester chemical fiber, not cotton or viscose; the logistics and delivery are satisfactory.	A
It's authentic, I trust the seller, the product feels great, and the price is right. I'd definitely buy it again! "The quality is excellent, and I bought it exactly as I wanted." It's fantastic! Those who need it can rest assured. The delivery was fast, the item was intact, and it's very comfortable to use. I love it. It's really easy to use, and I'm very satisfied with the product. I'd definitel…	A
had to buy something on JD.com for our kindergarten's Mid-Autumn Festival event. It arrived quickly and was very reliable. The clothes are also very nice, and they were ironed and smooth.	A
The material of the clothes is OK, it looks good when worn, and the big sleeves give it an ancient costume feel without being inconvenient to move around, which is great!	A
The clothes fit the child very well, the fabric is soft and comfortable, the size is right, and the style is fashionable. I am very satisfied!	A
The baby is good, the children like it very much. It feels even better when they put on Hanfu and recite ancient poems!	A
I received the goods. The school is going to hold a Hanfu garden party and let the children wear Hanfu. The child tried it on and it fits very well. The size recommended by the customer service is just right. They answered many questions patiently. It is the same as the picture description, with no color difference and looks good when worn.	A
Special praise? JD.com delivery is really fast. I ordered it after 10 pm last night, and it arrived at 9 am the next day. The JD.com deliveryman was also very considerate and informed me in advance (I specifically asked customer service to expedite it for kindergarten). My child looks great in it, true to size. Everyone praised how handsome he is, and he wants to wear it again tomorrow. The quali…	A
I am very satisfied with the product after receiving it. I like the appearance and color as well. I selected it from many stores and I was right. I hope to share this good product with everyone. My baby has also tried it and the size is OK, but the sleeves are a little long. Overall, I am very satisfied with it.	A
I received the product and was pleasantly surprised. The design is reasonable and stylish. I will continue to pay attention to it and will repurchase it in the future.	A
The clothes are very slim and fit! The delivery is also very fast! Highly recommended!	A
I received the clothes, the fabric is very comfortable, there is no color difference, it looks good when I put it on, and I instantly feel the inside feel. The real thing is much better than the photo. My photography skills are not good, hahaha.	A
JD Logistics is great, the goods arrived on the same day. The merchant is also very considerate. I returned and exchanged them twice because the size was wrong, and they handled it immediately. It is a conscientious company.	A
The style is very nice, the fabric is soft and comfortable, and I chose a size larger, which is fine. I wore it for the Children's Day performance.	A
The Hanfu required for the school activities looks great on my child and the quality is good. I am very satisfied.	A
The quality is very good, the fabric is very comfortable and cool. The child wears it with an antique style and it feels very good. I highly recommend it.	A
It looks very good and the quality is also very good. When the baby wears it, he looks like a little prince from ancient times. It is very eye-catching when you take the baby to the ancient town. Many people say it is cute.	A
The size is right, the quality is OK, the Hanfu is quite distinctive, and the color is super positive.	A
Received it very quickly, the clothes are very good, tried them on, the child likes them, great!	A
The logistics is as fast as usual. I placed the order yesterday and received it today. The courier service is also very good. The kindergarten is holding an activity and others have it, so I must have it. It is more suitable and the children like it. It looks good.	A
like the product very much. It has good appearance and high quality. It is both beautiful and practical. Friends who need it should not hesitate. Finally, I wish the merchant a prosperous business!	A
The delivery was very fast. I needed it urgently and it arrived very quickly. The quality is good. Except that the belt is a little short, everything else is great.	A
The clothes are very nice! And the after-sales service is also very good! The first time I bought it, it was too small. I returned it and bought it again. The refund was very fast.	A
The quality of the clothes is very good, the pants and sleeves are made of tulle, and the workmanship is very delicate. I was pleasantly surprised. My son looks very handsome in them and I am very satisfied!	A
It looks good, and it arrived quickly. It didn't interfere with the child's activities. The child liked it very much and didn't want to take it off.	A
have received the goods. The school is going to hold a Hanfu garden party and let the children wear Hanfu. The child tried it on and it is very suitable. The size recommended by the customer service is just right. They answered many questions patiently. It is the same as described in the picture, with no color difference. It looks good when worn. I will buy it again for the next event!	A
I bought this for a kindergarten activity. The clothes are very good, no odor, good quality, and very comfortable. My baby looks good in them, and the other kids are all very cute. The seller's attitude is great, the size recommended by the customer service is also very suitable, the delivery is timely, and the embroidery is also very delicate! ! ! I am very satisfied!	A
The clothes fit very well, the children like it very much, and it is very suitable for temporary performances. I recommend everyone to buy it. It is very good clothes, very good, very good. You can wear it directly after buying it, and there is no smell.	A
The clothes were received and the child tried them on and they fit him perfectly.	A
It fits perfectly. Boys look very cool in Hanfu. Hehe.	A
The product has been received, the logistics is very good, very satisfied	A
Very good, very suitable, the workmanship could be better	A
The courier received it very quickly, the packaging was very good and there was no damage. The fairy-like Hanfu was well made and the sewing quality was excellent. It is a great value for the price.	A
The delivery is fast, the packaging is tight, the product quality is very good, it is much cheaper than the counter, and the customer service attitude is also very good. It’s the baby’s birthday, and I bought one for each of them. The babies all like it very much.	A
It looks great, the workmanship is exquisite, and the material is also very good! Give it a thumbs up!	A
The quality is super good and the logistics is fast. My child was anxious to wear it and thought it would not arrive. After communicating with the merchant, it was still delivered. The service attitude is super good	A
I needed this for my child's kindergarten activity. The quality is excellent, and the shipping was fast; it arrived the next day. It's fantastic! I love the large sleeves; they feel great. I specifically ordered a size up, hoping it'll be good enough for the next activity. I bought this so long ago that I forgot to leave a review.	A
My brother looks very handsome in it, and girls can also wear it. The quality is very good, I recommend buying it	A
The product is the same as described, the quality is very good, the seller is also very good, he will answer any questions, the delivery speed is very fast, it is worth buying	A
?It is very beautiful, fine workmanship, good-looking and very convenient. Friends who like it can buy it!	A
The product packaging is exquisite and beautiful. It is very good at present. This is a true evaluation. I hope it can help Jimei.	A
Used for school performances, very good workmanship	A
The quality is good, the color is bright, the design is novel, and the kids like it!	A
The logistics is fast and the packaging is very good. The Hanfu is of good quality, comfortable to wear, and the workmanship is exquisite. Children especially like it and the price is affordable.	A
Not bad, not bad, really good, very good, very good, really good, the super value price is a good choice for you, absolutely super value, don’t hesitate, just buy it when you should, the quality is excellent, a perfect choice for Hanfu.	A
The logistics is very fast?? Good quality, cheap and suitable size. I can take it back to school tomorrow after washing it.	A
I was worried that the clothes I wore for the opening ceremony would be cheap and of poor quality, but when they arrived, I found that the quality was quite good. My children loved the good quality and low price!	A
The material is good, it is comfortable to wear and it feels really good.	A
The kids look very cute in it	A
After receiving the goods, I unpacked them immediately. The quality is very good, consistent with the seller's description, and completely exceeded my expectations. The packaging is very careful and strict. Overall, this is a very satisfactory shopping experience. Thank you to the seller.	A
The clothes are elastic, made of good fabric and of moderate thickness, making them very suitable for reciting classic ancient Chinese texts.	A
The clothes are very good, they fit my son very well and he looks very handsome	A
Great brand! Trustworthy! Works amazingly well! Expensive for a reason! Great product!	A
Very good, no peculiar smell, baby likes it very much, the quality is also very good	A
The clothes look good on you, nice	A
The baby likes it very much and it is also very beautiful and awesome.	A
The price is very beautiful, the product is good, I will continue to buy it! All five points! Nice nice ~	A
Not bad, my son likes it very much!	A
The price/performance ratio is very high, very affordable, feels good to use, very perfect.	A
It is the same as described, very high-end, good quality and low price. Friends who want to buy it can place an order!	A
love Hanfu, and I also like to buy Hanfu for my baby. I've bought from other stores before, but this one is really good. Whether it's the service attitude, delivery speed, or the quality of the clothes, there's nothing to say. I'm very satisfied. It's worthy of being a JD.com store, it's trustworthy! !	A
Received it, very good, like it very much, worth buying, hehe...	A
The clothes are generally good, the child wears them very well and he is very happy	A
The product was received very well and packaged. The shipping was very fast. The customer service was very proactive and answered any questions promptly. Overall, I am very satisfied!	A
Very satisfied. The child looks very handsome in it and the quality is also good	A
Not bad, the child looks pretty handsome when wearing it, I give it a good review overall, the logistics is also very fast	A
I bought it too big, so I went to a tailor shop to have it altered. My baby needs it urgently. The delivery speed is very good.	A
The logistics was very fast and it arrived the next day. The quality is OK. For this price, the cost performance is high.	A
Good! Very good! Good quality, the same as the physical store, the color is right, I like it	A
The shopping experience on JD.com is just great, with fast speed, guaranteed quality, and excellent after-sales service, not to mention the service quality of the delivery guys. Come on, JD.com.	A
The clothes have been received. The fabric is very comfortable and the style is beautiful. The children like it very much.	A
Very nice, the size is right, the fabric is comfortable	A
It is better than expected, the effect on the body is very good, and the delivery speed is also very fast	A
Very nice, the kids love it! It's a thick model.	A
It is more favorable than the physical store, and the quality of Jingdong's own business is also guaranteed. The delivery speed is fast, and it arrives on the same day the order is placed. It is awesome.	A
My son wore the right size for his kindergarten performance and the clothes were of great quality.	A
Very good, I like it very much, the quality is good, I will continue to support it next time	A
Arrived very quickly, brand new and authentic?, carefully packaged, no problem	A
The embroidery on the clothes is very beautiful and very comfortable to wear	A
The clothes are beautiful, the fabric is very comfortable, and the delivery is fast	A
Good material, fits very well, fast delivery	A
I bought it for my child to participate in the Chinese classics recitation activity at school. The delivery was super fast and the teacher was very satisfied after seeing it.	A
The clothes are good, the delivery is fast, and the kids are having a great time in kindergarten!	A
Very good, fast logistics, solved the urgent problem, thank you very much!	A
Very good quality, very beautiful, very good, very good, very good, very good	A
The right size, good quality and very comfortable to wear.	A
Very good! The child wears it with an ancient charm! Five-star praise!	A
The clothes are of good quality, the size is right, and they look very handsome	A
The clothes arrived in tatters and were dirty. This is the first time I have had such a bad shopping experience on JD.com.	A
My son is wearing a very handsome dress, and my grandmother praises him for being good-looking.	A
It is used for children's performances, good workmanship and fast logistics	A
The baby likes it very much, the quality is good and the style is also good	A
The quality of the clothes is very good, the children like it very much, no color difference	A
I am very satisfied every time. I am even more satisfied with the product I chose this time. I will buy it again in the future.	A
It fits perfectly. My daughter likes it very much.	A
The texture is good and the child looks very handsome in it	A
Beautiful, the baby likes it very much, and it looks good in photos	A
It looks very nice, and it feels great to wear.	A
Haha, not bad, it was delivered quickly. This is the good thing about choosing JD.com, at least the delivery is fast.	A
Good quality, true to size, kids love it.	A
The quality is very good, exactly as described by the seller, very satisfied, really like it, completely exceeded expectations, the delivery speed is very fast, the packaging is very careful and strict, the logistics company has a good service attitude, the delivery speed is very fast, a very satisfactory shopping experience, the store is very reputable, and very good, I am very satisfied with bu…	A
I bought this Hanfu specifically for my trip to Xiangyang Ancient City. The logistics was great and the quality of the clothes was pretty good.	A
I would like to give a big thumbs up to the deliveryman Xiao Hu. He helped me find the package quickly because I was in a hurry. Thank you very much.	A
The delivery was great, my youngest son looked super handsome in it during the Mid-Autumn Festival.	A
Very good, the child wears it just right, like it very much	A
The quality is very good, the delivery is also very fast, a store I like very much, I want to recommend it to my friends	A
Very good, very suitable, easy to wear	A
The delivery was very fast, and the kids look so cute in them!	A
The quality is very good, the customer service attitude is very good, any problems are solved in time	A
The quality of the clothes is good, very fitting and elegant	A
I have received the clothes, and my child likes them very much. The style and texture are very good.	A
Good quality, great fabric, very satisfied, I like it very much.	A
The quality is quite good, comfortable to wear, and the price-performance ratio is quite high	A
The effect is the same as the picture, and the upper body feels good	A
My child likes it very much and wants to buy another one.	A
Baby likes it very much and looks beautiful in it.	A
Not bad, not bad, really good, very good, very good, really good, the super value price is a good choice for you, absolutely super value, don’t hesitate, just buy it when you should, the quality is excellent, it is a great choice for Hanfu clothing.	A
After receiving the goods, I unpacked them immediately. The quality is very good, consistent with the seller's description, and completely exceeded my expectations. The packaging is very careful and strict. Overall, this is a very satisfactory shopping experience. Thank you to the seller.	A
The clothes fit well and look good. The delivery speed is also great.	A
Fast delivery, beautiful, baby likes it very much	A
The design of Hanfu is very good and it looks very beautiful when worn.	A
Affordable price, great quality, a very good shopping experience, I will come again next time	A
The kids love it, it's worth the money!!! Worth buying!!	A
The clothes are very beautiful! The kids love them!	A
The kids like it very much and it looks great on them.	A
The quality of the clothes is very good. My children like wearing them very much and they all say they look good when they wear them out.	A
It fits well and looks good when worn.	A
The quality is good, there is no odor, and the logistics speed is also very fast	A
My son is going to wear it in kindergarten, it looks very good	A
The clothing is of great quality. I'm very satisfied with the delivery guy. Thank you!	A
I need to buy a set for school activities, try it out, delivery is very fast	A
Very good, a little big, very comfortable to wear	A
It looks good on the child. Very good	A
Very good clothes, recommended, like	A
The express delivery was great and the clothes fit well, thumbs up!	A
Jingdong products are very good, very satisfied, and will buy them again when needed	A
Thick, warm and comfortable to use	A
Very good quality, especially suitable for girls.	A
Very good, the quality is very good, the logistics is also very fast, satisfied, I recommend everyone to buy	A
The delivery was fast, the child is very satisfied with the clothes, good review!	A
Very good, the children look good in it	A
Very good clothes, highly recommended to everyone	A
High quality, the child looks very handsome in it	A
The costumes for the cute baby's performance are very nice	A
The quality of the clothes is good, the size is moderate and very good	A
The kids like it very much and it is suitable for them.	A
It’s really nice, it looks great when worn!	A
The delivery speed is very fast, for emergency use	A
Bought this for my daughter to attend a class event, it's great value for money.	A
Very good, fast delivery, I like this	A
The delivery is fast, the quality is worth the price!	A
I wear it every day and don’t want to take it off, it’s very handsome	A
Very artistic and ancient style! Not bad?	A
It is used for learning performance, the effect is very good and the logistics is also very fast.	A
Good quality, my son likes it very much.	A
It fits very well. I bought it to shoot videos for my children.	A
Authentic guarantee authentic licensed good very good easy to use good	A
The clothes are pretty good and look good.	A
The clothes are of good quality and the children like them very much	A
Good quality, looks great on you!	A
The kids love this Hanfu!	A
The stuff is very good, the kids like it very much	A
The quality is very good, the children like it very much	A
Yes, it looks very delicate on children.	A
The logistics is fast and the body looks good	A
I like this product very much. It's really good.	A
Very good, my son looks good in it.	A
The school organized a reading festival and asked people to wear Hanfu, which was very cool.	A
Very good quality, can be recommended, good	A
Good quality, nice shape	A
It looks good when worn. Very good.	A
Very good, good! Like	A
Good. The stage effect is very good!	A
Good quality, comfortable fabric, looks great on children	A
Thank you for your hard work, courier brother. Five-star praise!	A
It's OK, good quality, and delivered on time.	A
The price is cheap and the delivery is fast.	A
Looks good, I like it very much after buying it.	A
The clothes arrived quickly and in time for the kindergarten activities.	A
I have worn it today, it looks great	A
The kids love it, it's worth the money!	A
Great delivery, the clothes are of great quality!	A
The quality of the clothes is very good, I like the style and design very much.	A
The quality is very good. My son used it for the Children's Day performance. I am quite satisfied with it.	A
Very satisfied, the children like it very much, not bad	A
The quality is very good. The color does not fade and it looks great when worn.	A
Used for school performances, fast delivery and good quality	A
My son looks very handsome in this outfit!	A
Very nice, perfect for the Dragon Boat Festival	A
The clothes are very nice and look very elegant when worn.	A
It fits well and the kids are very happy.	A
Wear it for kindergarten performance, very nice	A
The quality is just average and it doesn't feel worth the price.	A
Very good, suitable, super fast logistics	A
It’s really fast and meets the needs of Children’s Day.	A
Very good baby, I will buy it next time!	A
Very good, good size, good quality	A
The quality is good, my son looks good wearing it	A
The kids I bought before Children's Day love it!	A
It fits perfectly and the kids love it!	A
Bought it for my child, he likes it very much.	A
My son likes it very much and will buy it next time	A
The speed is fast enough. Give it a five-star rating.	A
Although it looks plain, it works well on the body. Especially the high collar makes it easy to wear over a sweater.	A
Because I needed it urgently, it arrived the next day. At around 140cm tall, I chose size 150, which is actually quite good. The quality is good, with no unwanted threads. There's a small gap, but customer service resolved the issue. I'm quite satisfied with the style.	A
The workmanship is quite rough, but that's the price. After ironing, the overall effect is still good. The advantage is that the delivery speed is fast!	A
I've been a die-hard JD.com fan for six or seven years. No matter where I go, JD.com is my first choice for online shopping. I buy almost all my household supplies and household items there. Delivery is fast and convenient, saving me the tedious slog of shopping at the supermarket. I hope JD.com will continue to maintain its high-quality product standards, offering guaranteed quality, generous di…	A
The school recommended wearing Hanfu for the event. I urgently ordered from JD.com, and the delivery was quite reliable. My child was very happy wearing it, and it was great. The size of this dress seems a little small, so I recommend buying a size up.	A
The delivery was a bit slow due to the impact of the epidemic. The size of the clothes is just right. My son is about 1 meter tall, and 120 is just right. The quality is okay. I guess I will only wear it this time. The school holds a music festival and requires Hanfu.	A
Lovely! The fabric is so cool and soft! My daughter can't wait to put it on! The size is right, no stretch, and it's comfortable to wear.	A
It's pretty good. My child likes it very much. He looks a bit like a young man when wearing it. The effect is good when reciting ancient poems! The quality is okay, the fabric is soft, and the style is beautiful. I bought two sets to record videos for my child!	A
The clothes are good and the upper body effect is also very good. The inner straps need to be reinforced. When the child moves, they are not careful and are easy to break. Everything else is good.	A
The delivery was very fast and I received it at noon the next day. The synthetic fabric is not thin and has a good texture, and the style is nice. Considering the price, the workmanship is acceptable. The only drawback is that the back collar has a rip, and since I needed it urgently, I asked Baidu to sew it up myself.	A
It fits perfectly and arrived quickly on JD.com. It's just right for me to participate in school activities.	A
I needed it for a child's activity. I am grateful to JD.com for providing this next-day delivery service. The style and quality are OK. I haven't washed it yet, but I think it will fade after washing.	A
My child likes it very much. At first I was worried that he would not want to wear it, but he couldn't bear to take it off after putting it on. He even said he wanted to keep wearing it, haha. As for the material, it's okay. After all, this kind of clothes will not be worn often, only occasionally for activities, so it's okay. The picture shows what it looks like after it has been washed.	A
The young host of the sports meeting needed to wear Hanfu, and I bought one that was just the right size	A
I wore it at the school reading festival. The size is right. It looks handsome on boys. The fabric is also good. It arrived quickly.	A
It's a little pricey, the quality isn't great, and it's not breathable enough, but it still looks good. I hope the quality can be improved to justify the price. I can wear it everyday.	A
Looking at the details, the quality is excellent. It arrived the next day after I ordered it from JD.com, just in time for my child's kindergarten activities. It's fantastic. The giraffe hat that came with it is also very good quality. It doesn't fade even after washing. It's worth buying.	A
Kindergarten needs, the speed still depends on Jingdong, the size is just right	A
I received the clothes. There are a lot of loose threads. The quality is okay. The size is just right.	A
The clothes are a little big, but they can still be worn next year. I put them on right after receiving them without even washing them. My child likes them very much and he chose them himself.	A
Very good, it is nice to wear when going out for a spring outing	A
Overall, the clothes are OK. The style is also very nice, but the color is a bit awkward because it is a bit similar to the primary and secondary school uniforms here. The clothes are light and thin, and the children look very handsome when they wear them to participate in activities.	A
I bought a set of Hanfu for a school event. My 153cm tall brother wore a size 160, which was just right. After receiving the clothes, I needed to iron them myself and tidy up the threads. The color did not fade after washing, which is pretty good.	A
I bought this for my child to wear to the kindergarten's Mid-Autumn Festival activities. The clothes are of good quality and fine workmanship. They can make the child feel the Hanfu culture better than other simple clothes. I will buy them again if needed next time!	A
I bought it during a promotion, the appearance is consistent with the description, beautiful and practical, the material feels good, good reviews!	A
JD Logistics is incredibly fast, with almost all orders arriving the next day. While the prices are a bit high, the quality is decent, and the sizes are standard. For emergencies, I'd choose JD.	A
received the clothes, the quality is good, I will give a follow-up review after I wear them!	A
The fabric is a bit thick and has some loose threads, but it looks good and the size is right.	A
The logistics is as fast as usual, and the courier service is also very good. I placed the order yesterday and it arrived today. I bought it for my younger brother, and my older brother must have one too. It is a bit skinny and a little big. It can be worn if it is longer. It looks okay.	A
The quality is good, I need to wear it for the kindergarten activities, just in time, and the style is also beautiful	A
It's very pretty. I wore it right after I received it, washed it, and just in time for the kindergarten activities.	A
It's OK, a little big, the price is good, the child bought it for the festival performance	A
It would be better if the belt could be tied more easily! Good quality.	A
The clothes are good and the children wear them for activities in kindergarten.	A
Pretty good, it would be nice if it was cotton.	A
The delivery is fast and the product is good! But the kids at home think it looks a bit like a girl's clothing.	A
It looks good, the texture is within expectations, overall good reviews, good looking, good	A
JD Logistics has always been so awesome. The goods arrived the next day. They do what they say and are trustworthy! The clothes are of good quality, and the thickness is more suitable for spring and autumn.	A
The school held an event, so I placed an order on JD.com and it arrived the next day. It was convenient and fast.	A
The timing is just right for the kindergarten activities and I can wear it next year.	A
No fading, no deformation, true color, just the right size.	A
The clothes are not bad, thin, and can be worn in summer. But they are a little yellow after I bought them. I washed them for a long time before they were finally washed out.	A
It looks pretty good when worn, but it's a little hot to wear in summer. I bought two sets. They recommended buying a size larger, so I changed the sizes for both. After changing to a size larger, they fit very well.	A
It looks good. It's a shame to only wear it once as a performance costume.	A
Arrived on time and did not affect school activities. The quality is also good.	A
The fabric is very poor, but the workmanship is good.	A
I bought this Hanfu for my son. It looks good on him.	A
My child is 114cm tall and it fits perfectly. However, the belt is often loose.	A
It's OK, I bought a size bigger, and then there were many people buying it, so it was easy to wear the same clothes as others at kindergarten activities.	A
The fabric is OK, not too many loose threads, it is more suitable for spring and autumn	A
The clothes are nice, but they run a little small, so I need to buy a size up.	A
This set of Hanfu is pretty good. My child wore it for an activity at school.	A
My child's school held an event, so I bought it in a hurry. The effect is OK.	A
JD.com has a complete range of products, competitive prices, fast delivery and good after-sales service, making it a good choice for home life.	A
My son tried it on and thought it looked good. It was much better quality than the ones in the store.	A
The product is good and there are discounts. You can save money and buy it without hesitation.	A
The clothes are a bit thin, but the style is good. They are used for children's kindergarten activities.	A
The clothes give the children a sense of ancient costumes! Highly recommended!	A
After much selection, this one looks the best and the logistics speed is also fast.	A
I opened the package and it was ok, no irritating smell.	A
Jingdong is fast. My son's school needs it urgently.	A
I bought it for my child's Mid-Autumn Festival school event and it feels good. Worth buying.	A
Children like it, choose the color and style by themselves	A
Fast delivery, good quality, the sleeves are thin version, neat	A
Good fabric, classic style, true color, good quality. Sizing runs a bit large.	A
The children wore comfortable, stylish clothes when they went on stage!	A
I bought the Hanfu for my child to use in a school program, and it fits perfectly.	A
Easy to put on and take off, okay, the kids like it	A
The clothes are OK and arrived quickly, but the same clothes are much more expensive than other stores! I will choose carefully next time!	A
Good looking, good quality, no extra threads	A
Elegant style, excellent quality, pure color	A
It has some wrinkles when it first arrived, but it will be fine after ironing. The size and quality are good.	A
The quality is good, used for participating in the Spring Festival Gala local TV program	A
My child's homework is cosplay. I picked out a set in a hurry and it's pretty good.	A
The touch feeling is not bad, overall it is good	A
The fabric is not cotton, but it takes beautiful photos. And the price matches	A
Fresh and simple Hanfu, looks great when worn	A
It's very good. It looks really good when worn.	A
The child likes it very much and it is good to wear	A
Good quality, the material is thicker, and the color does not fade after washing	A
Big brand is trustworthy and the quality is good in all aspects! Value for money!!!	A
Very good, no smell. High cost performance	A
It's pretty good, the fabric is not that thin	A
My child's school organized an activity and bought it. It's very nice.	A
The goods were received, and they are good. I will come to patronize again.	A
When I received the jeans, there were holes in them and I washed them without even noticing them. Fortunately, the store dealt with them in time.	A
I ordered it yesterday and it arrived today. I need it for my National Day homework. I am quite satisfied with it!	A
Nice clothes. A little pricey, but good quality	A
Bought it for my baby, for an activity in the class, it fits perfectly	A
Average quality, for temporary use.	A
Affordable price, fast delivery, suitable	A
Good quality, customer service quickly resolved any minor issues.	A
Good quality, the style was chosen by the child himself, I like it	A
Good, it looks good after I bought it.	A
The quality is OK, but it is a bit long and it has already mopped the floor. The delivery is very fast.	A
The clothes are generally good! The texture is also good!	A
The clothes look good on the kids, but the quality is just average.	A
The real thing is the same as the picture, beautiful	A
The seller shipped quickly, and the kids love it!	A
JD.com has a complete range of products, competitive prices, fast delivery and good after-sales service, making it a good choice for home life.	A
The quality of Hanfu is average and the price is not expensive. I am generally satisfied.	A
It's okay. If you are not in a hurry, you can buy a brighter one.	A
Looks great, my daughter likes it, and the delivery was timed just in time for the show.	A
It's pretty good, the delivery is fast, and the kids like it.	A
My child needs a temporary performance, and timely delivery is the main reason why I like JD.com	A
The quality is OK, I wore it twice for performances.	A
Exquisite workmanship, good quality, highly recommended	A
The clothes are OK, I bought them for my child's kindergarten activities.	A
Very good, mainly because of the fast delivery	A
Nice clothes! My son likes it!	A
The textbook drama clothes I bought for my child are cost-effective	A
Normal size, slim, good quality	A
It looks nice, but I can't use it.	A
Although it is a bit big, it looks good.	A
Yes, the size is right and the price/performance ratio is good	A
Very good, I buy it often.	A
There are activities in the kindergarten, and the quality is OK	A
Good quality, but a little long for my son	A
The child is dressed appropriately and the logistics are great	A
The clothes were received and the child likes them very much	A
At this price, the clothes are pretty good!	A
Not bad, not bad, the clothes are okay.	A
The clothes are just right and look great!!	A
Not bad, about the same price.	A
It's OK. The main thing is that the delivery is fast and it arrives the next day.	A
Bought for my child, the clothes are OK.	A
Yes, good quality, and fits well	A
The clothes required by the class are okay, right?	A
Still good, better than expected	A
It fits me well. I like it.	A
It's OK, and the wearing style is good.	A
You get what you pay for. It's ok for my little friend to use as an emergency measure.	A
Well made, worth the price.	A
Always trust Jingdong, good service attitude	A
Very useful, I have purchased it many times!	A
It hurts to wear it, but it's okay	A
Not bad. It met my urgent need. Good review	A
Fast delivery, good value for money, will repurchase.	A
The packaging is complete and the product is good.	A
Not bad, the price is reasonable,	A
It should be authentic, the speed is very fast	A
Good quality, kids like it.	A
This product is exactly what I need	A
Very good, good quality!	A
Fits well and quality is ok.	A
Delivery was prompt, arrived the next day.	A
The courier was great, the clothes were OK, but I felt the price was a bit high.	A
Quality inspection is OK, cheap and affordable	A
Fast logistics and good quality	A
Good, good material, and the size is right	A
Good quality, fast delivery,	A
Received. Great price. Satisfied.	A
It was so fast that it arrived in the afternoon.	A
It's pretty good. Thumbs up.	A
Quality guaranteed, color correct, comfortable to wear	A
The effect is good on the upper body, and the children wear it for performances.	A
Very good, the quality is good, the child is just right to wear	A
The style is good, the material is just so-so	A
Not bad, it looks good on you, I like it.	A
My son's event on Tuesday. I needed it urgently, so luckily JD.com had it.	A
The Hanfu I bought this time was really for my child's emergency use. Jingdong saved me.	A
The kids like it very much and don't want to take it off.	A
The delivery was very fast, but the size of the clothes I bought was too big.	A
The delivery was fast, but not as perfect as I expected.	A
Very good, the delivery speed is fast, the Hanfu is a must for the festival, the quality is very good	A
Very nice, the doll is dressed handsomely	A
The clothes are pretty good, the kids like them.	A
The packaging is complete and the product is good.	A
Nice style, good size	A
The kids like it very much, it’s good.	A
Good quality, fast delivery.	A
Kids like it.	A
It fits well, but it doesn't look as good as the model. Perhaps it's my poor photography skills. Organizing Hanfu-wearing events like this at school helps promote traditional culture. Let's ensure our next generation doesn't forget traditional culture.	A
This is for my baby's performance. It was a little too big for me to use. I hope to wear it out and take some photos next spring.	A
My child is 115cm tall and weighs 37kg. He wears a size 120. Except for the sleeves being a bit longer, everything else fits him.	A
It feels good, the only drawback is that there are a lot of threads	A
I bought a Hanfu for my sister, and my brother wants one too. Haha, I'll show off when I wear it.	A
Very good, but a little small, but only wear once and it's acceptable	A
You can get 20 Jingdou by writing 10 more words, and you can get another 20 Jingdou by adding a picture.	A
Only then can I insist on looking at the shutter. Moms want to see shorts and wear them.	A
Bought it for the Book Festival, but never used it	A
Wear Hanfu to check in and record the spring.	A
It's ok for primary school students to use in school performances.	A
106's son wears it, looking handsome	A
It's pretty, but a bit pricey! I don't wear it often!	A
Bought it for emergency use during my child's school activities and it was better than I thought.	A
This one is not used yet, it is for children	A
Look at the ups and downs. Look at the ups and downs.	A
The robe is comfortable to wear, but a bit expensive	A
You get what you pay for, it's worth the price.	A
The clothes are OK but a little small	A
It's ok, but there's a gap inside.	A
We don't have any hairpins. I hope you can explain to customers that we are placing an order. We have a performance tomorrow and it's too late to return it.	A
The clothes are OK, but the price is a bit expensive	A
Still a little pricey, but the quality is OK	A
For children to participate in activities.	A
It feels pretty rough.	A
The clothes were received and the child couldn't wait to put them on	A
The style is good, but the material is average	A
There's a hole in it??	A
Overall, it's average, can't be said to be good or bad, the details are not very good, the fabric is not soft and a little thick to be honest, the price is a little expensive, the delivery is quite fast	A
It looks good, but the fabric is just average. My child got a rash in less than half an hour after wearing it for the Mid-Autumn Festival. The doctor said it was allergic urticaria, and it hasn't gone away in a week.	A
The clothes are nice, the children chose them themselves, but their customer service is terrible. The service is very poor, and they don't know anything when asked. This affects shopping and delivery. Except for the poor customer service, everything else is good. I hope the customer service can provide real and sincere service instead of using rigid replies with rhetoric.	A
There's no tutorial video on how to wear it, and the customer service staff said they couldn't clearly resolve the issue. I sent the question and video to the customer service staff, but they disappeared mid-sentence. The quality of the clothes is poor, with many loose threads, stiff material, and the joints are easy to scratch.	A
My child's school asked me to buy it, so I was in a hurry to get it done, so I placed the order right away. But the result was like this. So I suggest you be careful when ordering. If you can't buy it, don't buy it. Don't settle for it. Otherwise, you will have to find someone to sew it and iron it all. It's so troublesome. The most important thing is, does it look good when you wear it?	A
I really don't understand where all the good reviews come from. After all my years of online shopping, this is the first time I've received a negative review. There are loose threads everywhere, the stitching is all crooked and messy, and the fabric doesn't even line up in places. They're selling it for under 20 yuan, and the workmanship is so bad. If I wasn't in a hurry to use it, I would have r…	A
The quality is average, after all, the price is cheap, but there are stains on the clothes after I bought them, as if they have been worn by someone, and I am too lazy to change them	A
The service attitude of the self-operated company is impeccable, but the quality of this clothing is really poor. I wore it for an activity and it was torn in two places. It is difficult to repair.	A
They are all slim, long and thin. The quality is not good. They broke as soon as I washed them. Not worth the price.	A
It's very thin and it broke after wearing it for a while. It's an unsatisfactory shopping experience. I'm so disappointed.	A
The material feels just average. It’s not very breathable to wear in Changsha in May, and the baby is very uncomfortable. Babies who buy it at this time should pay attention!	A
The size is too small. My daughter is 150cm tall and I chose size 150, but it only reaches the waist.	A
The price is right, but the workmanship is average, and the collar is partially tucked in.	A
The workmanship is not very good, but this is the only one that arrives the next day, so I have no choice but to use it in a hurry	A
The size of the clothes is right, but the workmanship is a bit poor. Some of the threads are unraveling after wearing them for a few days.	A
It's OK. It's my child's first Hanfu. I'm 142cm tall and the 140cm I bought is a little small. I didn't change it because I was in a hurry to use it.	A
Super bad review, the workmanship is rough, the tag has fallen off, the material is terrible, and it is sold by JD.com. I am really disappointed!	A
Look, the fabric is not good. I bought it and wore it for the second time.	A
In reality, it is a large size, one size larger than normal, so please pay attention when buying.	A
I originally bought a small item, so I contacted after-sales service. They responded very quickly and re-shipped it. Good reviews from JD.com.	A
I tried it on my child and the straps inside broke.	A
The clothes are too skinny, I suggest you buy a size up, and it would be better if the waist belt is longer.	A
The price is not cheap, the quality needs to be improved, and the cuffs are too roughly made.	A
This dress is still suitable for wearing during performances.	A
The process is easy to walk through, not too big or too short	A
It’s too short. I’m 132cm tall and weigh 60 catties, and the 140cm one I bought is still a little short.	A
A bit too big, I can still use it for the next performance	A
There are a lot of thread ends, and the thread ends are a bit long.	A
Poor quality, rough workmanship, not worth the price	A
The quality is very poor, not worth buying, not worth it at all, the fabric is very poor	A
Not bad. Just a little hard and not soft	A
Bought it for the festival, the price is a bit expensive	A
I bought a little too big, and I can't wear it yet.	A
The sleeves are a bit small...	A
It's OK, not too good, the top is too thin	A
Haven't tried it yet, the quality is average	A
The quality is too poor, I want a refund	A
The quality is too bad, and the price is not cheap	A
The quality is not good at all, there are a lot of loose threads	A
The price dropped right after I bought it?? Is this such a rip-off?	A
The workmanship and materials are very poor, not worth the price	A
don't want to give it even one star. Clothes that cost 70 or 80 yuan are of the same quality as those sold at a 10 yuan street stall. Terrible!!!	A
Wrinkled! Like it's been worn. The packaging is too simple and feels low quality. I don't recommend buying it. It was a disappointing shopping experience. This is the first time I'm completely disappointed with something from JD.com. It seems that JD.com has also given up its bottom line for profit...	A
The workmanship is very poor, the stitches are rough, the material is average, and it is for one-time emergency use. It is not recommended to buy.	A
The quality is really terrible. I chose one that arrived the next day because the school needed it at short notice. When it arrived, I re-sewn all the binding seams, and there were threads everywhere. The clothes were just a layer of low-quality cloth.	A
It's not worth the money. If I can help it, I don't want to give it even one star. Using the word "shoddy" is a compliment. Street vendors are better than this. The school requires Hanfu, and I don't have time, so I can only make do with it. I really advise everyone not to buy it.	A
Oops, I'm giving you a bad review, my God! You guys are going to make your ancestors mad! The fabric quality and color are totally different from the pictures! I need it for my kids' activities! Otherwise, I'll return it! I spent so much money on this crap.	A
The clothes are rubbish. I saw a lot of threads when I got them back. I didn't get angry. I thought I could just cut them off. After all, my baby is going to perform at 6.1. But they got rotten after I washed them once and never wore them. What kind of quality is this? I spent 100 yuan on such rubbish. I'm so angry.	A
It was 129 when I bought it, but after I bought other styles, the price dropped from 129 to 70, a direct price reduction of 60. I wanted to guarantee the price, but the customer service replied that the style was out of stock and could not be guaranteed, and then never replied. The seller is a **, selling it to you at a high price and then immediately reducing the price by half, leaving you no ch…	A
Very nice, I bought it for a kindergarten activity. The clothes are good, no odor, good quality, very comfortable, and look great on my baby. The kids are all very cute. The seller was great, the size recommended by the customer service was also very suitable, the delivery was timely, and the embroidery is also very delicate! ! ! Very satisfied!	A
The quality is poor, the material is poor, the workmanship is average, and there are a lot of loose threads, but the delivery is fast, which is a plus. It looks good on me, and the size is right. I'm 102cm tall and the 110 is perfect. It's more expensive than [something], but the delivery is fast.	A
The product is worth the money, I like it very much, and I have received it! It feels good! The materials are solid! The quality is very good! There is basically no problem with normal use! It is exactly the same as what I bought in the physical store! It is still as easy to use, happy	A
A very satisfying shopping experience. This dress is very good, the size is right, the design is beautiful, the price is affordable, and it feels great to wear. The delivery was fast and the packaging was intact. Thanks to JD.com and the courier.	A
The Children's Day performance costume is of good quality and looks good when worn. The delivery logistics is also very fast. I bought it in the morning and received it in the afternoon. It was delivered to my door. I support JD.com as always.	A
I buy all my household appliances, clothes, shoes, and other daily necessities on JD.com. It’s convenient and affordable, and saves me time going to the supermarket. I hope JD.com will continue to do better!	A
I bought this specifically for my baby to wear during an event. He likes it very much. The first one I bought was the one with wide sleeves, but unfortunately it was a size too big. I later exchanged it because there was no size left, so I changed it to the one with straight sleeves. I feel the wide sleeves look better.	A
Subjective values emphasize self-judgment or understanding, and there is no right or wrong. Unlike objective facts and truth, which are irrefutable, we should use subjective methods to understand ourselves. At the very least, it will give us more positive and actionable possibilities.	A
The quality of products on JD.com is guaranteed, making them a safe and comfortable purchase. The customer service is also excellent, and consumer rights are protected. Buying on JD.com is a testament to its quality. You get what you pay for. While JD.com may be a bit more expensive, it's a safe bet, ensuring you're not ripped off. Buying on ~, ~, and having the product fall apart within a day an…	A
I think the clothes are very good, the material is very comfortable, and I feel safe letting my child wear them. This style is very easy to put on and take off, very stylish, and the price is very affordable. It is a good deal if you buy it. I highly recommend it.	A
The quality is excellent! There's no odor, and the fabric is soft and comfortable. It's a perfect size, the embroidery is beautiful, and the effect is fantastic! My child wore it for the class's Mid-Autumn Festival activities, and it really stood out. Best of all, it arrived the next day after I ordered it. Such efficiency!	A
The product is easy to use and affordable, the price is right, the quality is excellent, the quality is high, the color matching is very good, and the design and structure are also beautiful. It is suitable for every family to own and is worth recommending. I will give it a thumbs up.	A
How can they ship it if it is not a set? The merchant is too irresponsible.	A
?Very beautiful, fine workmanship, good-looking, very convenient, ?Friends who like it can buy it! The baby is very good, it is the style I want, and it arrived very quickly. Thank you, boss, the service is five stars. The baby is very good, it is the style I want, and it arrived very quickly. Thank you, boss, the service is five stars.	A
My child needed it urgently for a performance, and JD.com was incredibly fast to order. It arrived the next day, with a 30-day price guarantee. After the price dropped, they even gave me JD.com Beans as compensation. The after-sales service was excellent, so it was a relief!	A
I have been shopping on JD.com. The logistics speed is very fast, the price is very fair and reasonable, and the courier is also very nice. The clothes are of good quality and fine workmanship. I will continue to shop on JD.com.	A
I bought them for a school event... I think the quality is pretty good, and they fit pretty well. Most importantly, my child is happy. Happiness is the most important thing!	A
The quality is very good, exactly as described by the seller, very satisfied, really like it, completely exceeded expectations, the delivery speed is very fast, the packaging is very careful and strict, the logistics company has a good service attitude, and the transportation is good.	A
The packaging is intact and the delivery is timely. The clothes are not bad. The shape is beautiful and the texture is good.	A
The clothes are very beautiful. My baby is wearing them. I feel that the size is a little small. I suggest buying a larger size.	A
A very good piece of clothing, many thread details can be improved! JD self-operated convenient next day delivery	A
I bought this during a promotion and it's a good value for money. The online price is much cheaper than the store price. And the item I received is exactly the same as what I saw in the store.	A
Ordered in the morning and arrived in the afternoon, super helpful! The style is simple and elegant.	A
I received the Hanfu and used it for school activities. The size is right and it is good overall.	A
I'm used to good reviews, but the quality is really not that good. It's about the same quality as the ones I bought for thirty or forty yuan. This one costs more than ninety yuan. I really think it's too expensive. I will definitely return it if I don't need it urgently.	A
The material is not very good, there are many threads, and the cost performance is not high	A
Very good, very smart, the size is right	A
I am an old customer of JD.com and have been buying from it. The delivery is fast and the quality is relatively guaranteed. Thumbs up!	A
The clothes were received, the quality is very good, the workmanship is fine and the style is beautiful	A
Very good, I need it urgently, especially thank the seller for helping to ship it super quickly, and received it quickly	A
Bought it for my son. Although it is a little big, the quality is good and the price is high.	A
Very good, looks handsome when worn, very satisfied	A
It's a bit expensive! The school is in a hurry to buy it	A
Order in the morning and arrive in the afternoon, the style is simple and elegant	A
The quality is very good, the fabric is much better than ~	A
Well enough.	A
The quality is OK, better than expected	A
Nice to wear, the material is okay.	A
Fabric Texture: Very lightweight, so it might be a bit heavy, but that's not a big deal. My height and weight: 169cm tall, 58kg. I have broad shoulders, some arm fat, and a bit of belly fat. Sizing: I ordered a size L. I like a loose fit, and it feels good. I feel I could have worn a smaller size, but I was too lazy to change. It's quite long, reaching my heels. I'd recommend sizing down for thos…	B
The effect on the upper body is good, and it is suitable for daily wear. It attracts attention when walking on the street. The fabric is soft and comfortable to wear. The texture of the fabric surprised me. The fabric is completely worth the price. It is a rare store that I want to recommend to my friends.	B
Workmanship details: OK Fabric texture: OK Style design: Ouch Size feeling: Loose	B
The product was received, well packaged, and shipped very quickly. The customer service was very proactive and answered any questions promptly! Overall, I'm very satisfied!	B
Use it as a dressing gown, it looks good and makes you look thinner	B
The clothes are super beautiful and fairy-like.	B
Fabric texture: easy to wrinkle ~ Size feeling: The size is just right, the skirt is a bit large and a bit thick, not suitable for summer, very suitable for daily wear.	B
172.160 dark yellow skin, pink gently lifts the complexion, very beautiful ~	B
It's just a word: beautiful. Everyone around me says it looks great! ! ! I'll wear it in the summer with a small fan. The fabric is very light and thin.	B
The workmanship is good and the price is not expensive.	B
It's nice, but the skirt is a bit... And when I got it, there were some red stains? I don't know what it is, but I can't wash it out! ! ! I'm too lazy to return it. The suspenders and jacket look very good, very smooth.	B
I am 168cm tall and weigh 115kg (because I have more weight on my legs and my upper body is thinner, so I chose a size S camisole). First of all, I want to praise the packaging. It was packed in a cardboard box, and the best part is that it is free shipping to Xinjiang! My chest measurement is 80cm, and the size S camisole is just right. The jacket is light and thin; the skirt is really long. I a…	B
Very everyday! Very nice! But it's very hot when I wear it outside these two days, so it's best to wear it in an air-conditioned room.	B
Workmanship details: OK Fabric texture: OK Style design: very daily, it will not look abrupt when worn out Size feeling: not picky about body shape My height and weight: 150 53kg Like	B
Perfect for cool weather. I'm 52kg and 160cm tall, so I ordered a medium. The skirt is a bit long, but the other sizes are perfect. The fabric is soft and the workmanship is meticulous, making it perfect for photos. The design really elongates my legs. It's also very suitable for outdoor use on skin with a tan complexion.	B
It is really good-looking. It looks good with the outer shirt and it looks good with other clothes. The only difference is the suspenders. It looks a bit ugly without the outer shirt. The price is not high. It is very suitable for daily wear and it is not very hot. My height and weight: Height 163cm Weight 69kg	B
The color of the clothes is very gentle and very versatile. It feels very comfortable to wear! I will try it on casually. I will add more pictures when I take pictures next time I go out.	B
Wearing this to go shopping at IKEA is also very casual. . . Just tie your hair up casually. . . No worries for daily outings. Haha. ...	B
The skirt was replaced with ramie pants, which looks really good. I am 170cm tall and weigh 130kg. I look very thin.	B
Good quality! The skirt is a bit puffy, but it is very good when worn with a long gown! The skirt length is just right, I am 158cm tall. This is the second piece of Hanfu I bought from this store. I recommend it! It is good.	B
I'm 168cm tall and weigh 120kg. I bought size L. The size and length are both suitable. Some minor problems have been solved.	B
The quality is very good, there are not many loose threads. I am 158cm tall, and the length of the skirt is just right. The outer long gown has a faint pearlescent luster, which is very beautiful. It is very light and breathable, and it is wrinkle-free after washing and drying. The suspenders inside are also super light and breathable, and feel very soft and smooth, which is high-end. The skirt i…	B
This is my first time buying this type of clothing, and the experience is surprisingly good. The material of the clothing doesn't feel cheap, and the jacket reminds me of floating light, which is pretty good. Even if I am a little fat, I can still wear it.	B
Wearing it makes you feel like a tall person. It won’t make you look short in photos, but it makes you look taller. The color is suitable for summer.	B
This is my first Hanfu dress, and I'm very satisfied! The seller's service is great! Fabric texture: Skin-friendly and cool. Workmanship details: Weighted, double-layered and non-transparent. My height and weight: 151 cm tall. Weight: 91 catties. Sizing experience: The skirt is a bit long for a short person like me, and I need to wear high heels to fit [laughing and crying]	B
Very thin and light, shouldn't be hot	B
The clothes are beautiful	B
The skirt is a bit long, I need to hold it up when I go up the stairs. I am 166cm tall and 57.5cm tall.	B
It is true that it looks good, but it is also true that the skirt will bulge and look bloated.	B
I am 1.57 meters tall and wear size S. It is fine. It looks good.	B
I think it is worth the money. The price and quality are good.	B
This set is very daily and not too hot. I am quite satisfied.	B
Super beautiful! The color is very gentle, my friend bought it as soon as he saw it	B
This set is very daily and not too hot. I am quite satisfied.	B
Super beautiful! The color is very gentle, my friend bought it as soon as he saw it	B
Very good quality! The color is right, I like it	B
I love it very much. Except for a little stain on the waist of the skirt when I first received it, everything else is very good.	B
The jacket was wrinkled after washing once and I couldn't iron it flat. The skirt was threaded after wearing it twice and the top layer of gauze was torn. I was puzzled and regretted it so much.	B
Very simple and elegant, more everyday, very good looking, I like it if you have fair skin, it will support your skin	B
Very good looking, beyond expectations, not fat	B
The quality is OK, but it makes you look fat...	B
The clothes are well packaged, the tags are intact, there is no odor, there are a few threads but they do not affect the quality, the size chart is standard, and the quality is very durable.	B
My height and weight: 176 56 The skirt is just above the ankle, tall sisters can rush, the material is also good	B
It's beautiful! There's basically no color difference, but the skirt is a little long, almost to the ankles. I don't blame the skirt, I blame myself for being too short. What can go wrong with such a beautiful skirt? In addition, the skirt may be thicker and a little hot in the summer.	B
Very good, looks good and comfortable to wear	B
It fits well, the price is affordable, and the quality is good.	B
When you put it on, you will feel warm and comfortable. It is cool and gentle.	B
When I opened the skirt, I found a hair. The quality feels so-so. Although the skirt is two-layered, it still feels a bit transparent. But at this price, it's okay. It can be worn and the effect on the upper body is also good.	B
The material is very comfortable. The skirt is a little long for my short stature, but it's acceptable. I just need to tie it higher.	B
It looks good, but the sling is a bit ridged, making the chest look bigger	B
I bought it with high expectations, but it is indeed very dark and the quality is very poor. After trying it on, the tag was folded very well, but they just won't refund it. Don't buy it.	B
The suspenders are broken	B
Can	B
not bad	B
very good	B
Looks good, looks good, looks good	B
It's very good, just as I imagined, it looks good with any combination, I'm satisfied!	B
Workmanship details: It is made very fine without thread ends. Fabric texture: The fabric is very comfortable to touch. I like this style very much and it will not affect daily operation.	B
The fabric of Changgan Temple is a little shiny. The skirt is two-layered, and the front of the suspenders is also two-layered. The back is elastic and can be adjusted. It's not bad. The overall drape is very smooth. The original color is not captured. The upper body is very beautiful. Although I have waited for a long time, the three-piece suit at this price is really good, and it has a very ref…	B
Good looking, rush	B
like it very much. The thickness of the skirt is just right. It can be worn directly. It looks good as an outer layer and is also good with other clothes for daily wear. Only the suspenders are a bit of a drag.	B
The fabric of the top is very cool and very comfortable to wear, but the straps feel a bit tight. My height and weight: 165cm, 60kg	B
Beautiful, the skirt is long enough, the price is really good	B
It looks good but the skirt is a bit wrinkled	B
I like it very much. It looks very nice.	B
Like, fits well	B
Fabric texture: Gauze feeling, the bra is close to the skin Size feeling: The bra and jacket are suitable, the skirt is a little long My height and weight: 154/92	B
Fabric texture: very comfortable, good body feel	B
This is my first Song Dynasty style outfit, and it's hard not to love it. The straps are a little small, and the skirt has lining, but overall it's great.	B
Workmanship details: a very well-made three-piece suit. Fabric texture: the fabric is light and thin, feels very smooth, and has a good texture. Style design: the style is more casual, with a small suspender inside, the jacket is thin and loose, and the skirt is of very good quality, but it is a bit cumbersome to wear a circle, hehe. Size feeling: I bought size S, the skirt reaches the feet, and …	B
Pretty good size feeling: I am 168cm tall, and the upper body of size L is suitable. The skirt is a bit long and falls to the ground.	B
My height and weight: 157, 92. This is my first set of Song Dynasty clothing in my life. It looks very gentle when I take photos. I went to play with my friends today and was surrounded by little girls. Hahaha, if you like it, you can try it.	B
I'm 155cm tall but I still think the skirt is a bit long, hahahaha. It looks great and makes me look especially slim! Okay!	B
The actual product is very beautiful when I received it. The material is sufficient. However, I suggest that the perforation of the skirt be reinforced because the skirt is heavy and the perforation is easy to crack. If the inner layer of the skirt is replaced with chiffon material, it will feel better.	B
I'm so satisfied. I'm 161cm tall and weigh 130kg, so I'm a bit overweight. But this looks great on me! It's so beautiful. Although I waited a long time, I'm so glad I didn't ask for a refund. It's worth it!	B
The material is very thin and comfortable, the quality feels good, and it makes you look thinner! The pink color feels particularly gentle.	B
Absolutely, family members	B
good	B
Workmanship details: very beautiful, without thread ends Fabric texture: Changgan Temple is super beautiful, and very cool, not stiff, and very slimming when worn My height and weight: 160, 65 I really like this set. I have a high rate of turning heads when walking on the street, and it is very slimming. It's just that I bought the right size for the first time and I have no experience. The skirt…	B
The color is very nice, gentle and white, the material is very soft, and it makes you look slim and elegant when you wear it. The only drawback is that it is very wrinkled. In addition to the suspenders, the skirt and the jacket are very wrinkled. Once wrinkled, the gentle feeling is greatly reduced. Of course, I can iron it, but it is too troublesome for me to iron it in advance every time I buy…	B
like it very much and highly recommend it. It is so happy to find clothes that suit me and I like them.	B
Workmanship details: the hem of the skirt is a bit messy, and the pleats are not pressed well. Fabric texture: comfortable, breathable, light, floating, daily, convenient. Style design: The Changgan Temple fabric has a glossy feel, the lower skirt fabric has a wrinkled cotton and linen feel, and the group head has a fine shimmer. The overall feeling is very gentle and suitable for daily use. Size…	B
I never had a chance to take a photo, but it's really beautiful.	B
So beautiful	B
Workmanship details: This dress looks good, the stitching, workmanship and materials are all very good, it is not stuffy and the drape is also very good. Please wait a moment, I will dress up and go out for a stroll on the weekend and upload beautiful pictures when I come back.	B
Very nice	B
Good-looking and slimming	B
Fortunately, it was my first time wearing Hanfu	B
It looks good, but the bottom of the skirt is a bit drawn and it is easy to get caught on the feet	B
I am 168cm tall and weigh 108kg. It is not bad to wear. The fabric is cool and my friends all say it looks good! It is worth waiting for so long. Fabric texture: cool and light. Size feeling: just right. My height and weight: 168.108 catties	B
I'm 170cm tall and 120 lbs. I wear an XL skirt and a L top. The size is perfect, the skirt reaches my ankles.	B
Hahahaha, I like it very much	B
I tried it on, it's very comfortable to wear	B
My height and weight: 163/100, I wear something that is slightly dragging on the floor	B
Very nice	B
Very beautiful, light green, very beautiful, and also very slimming	B
Very nice, worth buying	B
Looks great!!! I'll take pictures after I wash and wear them out!!! I bought two colors and after trying them on, I bought both. Adults don't make choices, I want both!!!	B
The quality is good, no thunder, and the price-performance ratio is relatively high	B
Good-looking and everyday	B
Fabric texture: The fabric is quite comfortable. The green is relatively plain, and I feel it makes it look a bit dark. Style design: The pleats of the skirt are not very deep. Sisters who mind should consider carefully. My height and weight: 158.90 M size feeling: It is quite OK. Workmanship details: The small straps fit the skin better, and sisters with small breasts may look a bit hunchbacked.	B
I'm 160cm tall, 105kg, size M, and it fits perfectly. The hem hits my ankles, perfect! I waited so long for it to arrive, and it was definitely worth it! This is my first Song-style dress, and I love it. The quality exceeded my expectations. I highly recommend it!	B
Good, I like it, cost-effective, I will visit often in the future	B
It's really beautiful! The quality is also very good! ! The logistics is also very fast!	B
Workmanship details: relatively delicate Size feeling: very fit Fabric texture: the fabric is relatively cool My height and weight: 165/135	B
The quality is very good, smooth and looks great!	B
It's OK, the original camera took the photo without beauty filter. The color is not bright.	B
Very beautiful, fine workmanship, good-looking, very convenient, friends who like it can buy it! The size is right, the workmanship is excellent, export quality, the most satisfactory shopping, I like it very much, I will come again next time! Very good, the logistics is fast, the things are awesome, and the price-performance ratio is very high! Authentic, buy with confidence, the price is fair, …	B
Fabric texture: very comfortable	B
The skirt is still short. I tried it on, and the suspenders are too high on the chest. Maybe I didn't adjust it well. The overall workmanship is very good.	B
It is really beautiful and cheap. The skirt is a bit thick and a bit hot to wear, but it is really beautiful.	B
It's really super super good-looking. Listen to me, choose this color for yellow skin, it makes you look whiter, and it's very daily. It looks good with any hair down. Ahhhhhh, it really looks good. My height and weight: 165cm, 105kg	B
I like it very much, the customer service attitude is also very good, it is worth buying	B
Very nice	B
The clothes are very good looking and well made. The outer cover is very comfortable and creates a great atmosphere for taking photos. It is very nice and I will repurchase it frequently in the future.	B
Looks good! Just choose a larger size	B
The skirt is a bit fat, but otherwise no problem	B
158 96 The first set of Song Dynasty style! It's amazing! There is no color difference! It's just that the skirt is white gauze, which makes me look a little fat, but it's okay when I wear it on the Changgan Temple. It looks really good. I like it. (I didn't tie my hair in the second picture because I put it on as soon as I got it back. When I commented, I found that there was only this full-body…	B
wore it to work on my birthday and was constantly complimented. On the way to dinner that evening, I got tons of heads turning. It's seriously, super, super beautiful! This is my fan! It's been delayed forever, and I only just received it today. I only just remembered to review it after getting it. It's gorgeous, so I'm buying it!	B
nice	B
Workmanship details: The details are very general, and there are a lot of thread ends. Fabric texture: The fabric texture is also very general. The overall cost performance is very high. I plan to buy it to take pictures and wear it.	B
I bought it for my bestie and myself. The fabric is very comfortable and has a lining that is not see-through. The skirt will be a little hot. The Changgan Temple has fine shimmer. I wear M at the ankle and XL at the foot. It is a very nice set.	B
The green suspenders are bright, but the jacket is a bit dark. Both are of good quality. The overall look is very elegant.	B
Let the little sisters play on the rooftop, it looks so beautiful! ! It’s just that I didn’t know how to wear it for the first time, so I just tied a knot and didn’t know if it was right	B
Workmanship details: good workmanship Fabric texture: much better than expected Style design: very slim	B
Not breathable, hot	B
bought this for my daughter, she is 160cm tall and weighs 110kg, size M is a perfect fit for her, but it is only suitable for shopping!	B
Good-looking	B
The first set is a Song Dynasty style, very beautiful, the Song Dynasty style is indeed the most elegant. The skirt is still a bit hot in the 30-degree weather outside. I sweat easily, so I plan to wear it when it is cooler. I envy my sisters who wear Hanfu together. I have recommended the store to my sisters. I hope that one day we can wear it together to go out and play. My height and weight: 1…	B
The quality of the sling is slightly worse, but the other two are good.	B
First of all, this color isn't recommended for those with a youthful and bright style, as it will make them look older. However, it can look very gentle on those with a more coordinated style. Also, regarding this size, I'm 169cm tall and 148kg. I bought the largest camisole and still felt a little uncomfortable, probably too small. I originally wanted to use it as a sunscreen, but it doesn't cov…	B
I really like it. I thought I would have to wait a long time for it. It was quite hot in Suzhou two weeks ago, but I wore it and it was fine. Now that it’s cooled down in the past few days, it’s perfect for me!	B
Good looking, good looking, good looking, good looking, good looking	B
Very nice but with some creases	B
The clothes are very beautiful and full of fairy spirit	B
Workmanship: The top is shimmery if you look closely, the skirt has a petticoat, and the jacquard straps are beautiful. Fabric Texture: Very cool, the skirt is organza with a petticoat, and the straps are jacquard and lined; the outer layer is very sheer and comfortable. Design: Very flattering! Sizing: I'm in an S for the top and skirt, and an L for the straps, but I still feel a bit skinny. May…	B
It's beautiful. The Changgan Temple isn't a bright pink, but rather a grayish, apricot, and pink hue, matching the camisole's color scheme and making it look brighter. The camisole is double-layered in the front, but single-layered in the back. The skirt is light and flowing, and while it might feel a bit bulky if worn on its own with wide hips, it's a perfect match with the Changgan Temple.	B
This is my first time buying Hanfu. The try-on was very successful. The size is just right and it is not complicated to wear.	B
Workmanship details: very delicate Fabric texture: the fabric texture is very good, it will be very elegant when the wind blows, and it also has texture Style design: simple and versatile, I like it very much Size feeling: 164 50kg bought M	B
like it very much	B
My height and weight: 155cm 55cm I wear a size L for the suspenders and size S for the others. Not bad.	B
The quality of the clothes is good, there is no color difference, and the rate of returning people when going out is very high	B
good	B
Workmanship details: good, no thread ends, Fabric texture: breathable Style design: simple	B
Workmanship details: very good Fabric texture: very good Style design: very good The service attitude is very good, and they helped me change the courier company in time. The cost performance is very high, and the fabric design is unexpectedly satisfactory.	B
Don't buy it. There are traces of thread ends not being connected well. The seller insisted that it would be ok if the thread ends were cut off. He lied with open eyes. It's also my own fault. I trusted the seller too much and confirmed it without even seeing the goods. Please buy with caution.	B
Workmanship details: There are a lot of threads, and the style is nice	B
It looks good, but the skirt is a bit long. If you lower your head a little, it will drag on the ground. It can't be worn above 35 degrees. The waist will feel hot.	B
Workmanship details: very good Fabric texture: smooth Style design: very good Size feeling: just right	B
Bought it as a gift for my bestie, she likes it very much.	B
It looks good, very nice, but if the skirt was not made of gauze, but only embroidered with acetate fabric, it would be cooler!	B
The fabric is very comfortable and good, but it wrinkles easily. It is not hot at all when worn in summer.	B
like	B
The skirt seems to be a little different from the white one. I can't remember which one it is. It's a little hard. The color is very tender.	B
The quality of the clothes is really good. You won't regret buying them at this price. The delivery is also fast. I bought them for my aunt and she likes them very much. I just didn't take a photo. I will definitely take a photo and comment later if I have the chance.	B
The overall texture is good, the workmanship is good, and the fabric is comfortable.	B
I'm 155cm tall, and the skirt is a little long.	B
I really like this color combination. The quality of the skirt is average, it is very easy to be drawn, but overall it is pretty good.	B
It's cold, just look at this skirt	B
Hahahaha good sisters wear it together, hastily take a buyer show	B
My height and weight: Height 162cm Weight 94cm Workmanship details: Not bad Fabric texture: The small suspenders are very comfortable Style design: I hope there will be more daily wear, the skirt can be a little shorter, and the cuffs can be thinner Size feeling: Just right	B
Workmanship details: OK! I only found a small thread. Fabric texture: quite cool. The gauze skirt may be a little hot. Style design: I like it very much. Size feeling: The lining is a bit tight. My height and weight: 167 cm 110 cm	B
Skirts are particularly easy to snag and make you look fat	B
The skirt is puffy and not flowing smoothly. The pleats are not sharp and are not very visible in the middle. Wearing a long skirt can modify the volume of the skirt. The lining is useless and very transparent because the skirt can only be wrapped around half of the body. One side is transparent and the single layer is transparent. You have to add a petticoat yourself. However, it is not very obv…	B
Just received it and came to praise it immediately!	B
This is the first time I wear such clothes. I, a modern person, feel gentle in the moment.	B
The skirt is a bit transparent and a bit hot to wear. The Changgan Temple has a glossy feel and looks very nice.	B
It looks very good and is suitable for daily wear. I will be praised by my sisters and beauties for buying it! It is cheap, easy to wear and comfortable. I really love it!	B
Wear it with my sisters!!	B
The skirt material is a bit fluffy, but the overall effect is very good	B
Nice, recommended to colleagues who also bought it	B
I wore it out today. Except for the skirt being a little long, everything else is ok.	B
Dark-skinned sisters close their eyes and look into the green, okay, it's totally OK	B
Very comfortable and very suitable for daily use	B
The skirt is okay but a little too long	B
Feel free to rush	B
Bought it for my mother, overall it's ok	B
The green Changgan Temple yyds skirt comes with its own lining. The fresh color touches my heart. I am going to buy the pink one in two days.	B
The style is very good and it looks good. A cute aunt asked me the name of the store on the way. Don't worry, go for it.	B
good	B
Size feeling: fits well, a little tight in the chest. My height and weight: 178cm 65kg. This is my first time wearing Hanfu. Thank God I didn’t step on the thunder. I am very dark, so I choose green instead of pink.	B
I bought a green full-length set and an orange-pink jacket. The material is very comfortable and the price/performance ratio is excellent. It's perfect for everyday wear, and the customer service was excellent. Shipping was super fast, with a quick turnaround time.	B
It's so beautiful. The color of this coat is so gentle. I took a photo and it turned out a little gray. The shoulder straps can be adjusted. It's really nice. It's just right to wear a three-piece suit in spring and autumn. Sisters who are hesitant can go ahead with confidence.	B
Workmanship details: good Fabric texture: the top feels good My height and weight: 160/55	B
The fabric is very comfortable, really suitable for summer wear, and also for daily wear, I love it	B
The color is white and the material is also good for daily use	B
It's not as good-looking as I imagined, and the clavicle is very wide and unobstructed, just a little above the chest	B
It's worth the price. I don't wear it often. Are there any sisters who want it?	B
The store is very good and the skirt is great. The skirt is double-layered, so you don't have to wear a petticoat separately. Maybe because of this, it looks puffy and my upper body looks fatter. Then I cut the lining and it immediately looked much better.	B
The clothes look good and the photo that makes the skin look white is a filter	B
I love it when I wear Hanfu for the first time	B
Fabric texture: very comfortable	B
It's really good looking, and it's super white.	B
Workmanship details: The suspenders are super beautiful! The waist treatment of the skirt is also great! Fabric texture: very comfortable, especially the outer cover!	B
Fabric texture: very drapey, the skirt is two-layered and not see-through, which is just right for an air-conditioned room. Style design: slimming and whitening. Size feeling: just right for my height and weight: height 158, weight 115, relatively plump and evenly proportioned.	B
The first time I bought it, it was a good buy. It looks good and the white cabbage does not make you look dark. But the suspenders are too small.	B
I finally waited until the Mid-Autumn Festival to wear it, but it was not so easy. The epidemic broke out two days before the Mid-Autumn Festival. I was so sad. Fortunately, I can still go out in my area. Many scenic spots are closed. I can only walk around a small part of the city wall by the river. It's too difficult. The stitching of the clothes is still good, the quality is okay, and the pric…	B
It's very wrinkled! It needs to be ironed. It's very light and thin, and it feels more flowing when worn.	B
Workmanship details: very easy to wrinkle, the collar always hangs on the flesh, it is very itchy Fabric texture: light and thin, 100% polyester fiber, the skirt has a lining which is good, but it will be torn if you fall Style design: good-looking, simple and daily, can be worn to work	B
Very nice	B
Looks great!!! I'll take pictures after I wash and wear them out!!! I bought two colors and after trying them on, I bought both. Adults don't make choices, I want both!!!	B
I saw this recommendation on Xiaohongshu. I've never worn Hanfu before, but since it was so cheap, I decided to give it a try. I was pleasantly surprised by the result. The material is very comfortable to the touch, but it wrinkles easily. After ironing, it looked much better. I'm 148cm tall, and the S-size skirt drags a little on the floor, so I can wear it with heels. I was really happy to wear…	B
Fabric texture: very good ~ Size feeling: I thought the XL skirt would be long, but it was just right, I love it ~ My height and weight: 165cm tall with shoes, 163cm tall, 130kg	B
not bad	B
The skirt is a little puffy, but it shouldn't be see-through. Everything else is fine, except for the suspenders, which have too many loose threads and look weird on the chest. However, the design is good because it doesn't get stuck under the armpits.	B
Very good quality, very nice	B
It looks good. It is suitable for wearing outside in this season. The skirt is a bit thick and it will be a bit hot in summer.	B
Workmanship details: The workmanship is very delicate and it is really worth the money. Fabric texture: The fabric is very good and textured, unlike more than 100 things, it feels very good. Style design: It can be worn daily, and it is definitely a must-go for sisters.	B
It looks good. The skirt is very soft and not too long to drag on the ground. The straps are elastic at the back and not too tight. The color of the jacket is also beautiful.	B
It looks very gentle and generous when worn, and the size is right	B
Oh my god, it's so comfortable to wear. I love it.	B
Workmanship details: The workmanship is OK. Fabric texture: Some are easy to wrinkle and need to be ironed. Style design: The overall is quite good, but the one-piece skirt will make the hips look a little wide. Size feeling: The size is quite suitable. The seller recommends S for the upper body and M for the lower body. It fits well. Overall, the clothes are very good and worth buying! My height…	B
The customer service attitude is super good, overall it is good, I am 164/86 size S, and the song skirt is about ankle position	B
The style is nice, the Changgan Temple is of good quality, the suspenders are also nice, but I feel that the skirt is a bit cheap.	B
Good-looking, everyday, cool, just right for summer wear	B
Very cost-effective, beautiful, save money during the Mid-Autumn Festival	B
Feels good, and the delivery speed is fast	B
Very good	B
It looks good and is suitable for daily use, but it wrinkles easily. I need to iron it before wearing it. But for the sake of appearance and comfort, it is not a big deal.	B
It makes me look a bit taller and darker. It doesn't look good in real life. I regret buying it.	B
It's really beautiful, very daily, OK for school and work. The skirt shows a little belly, but it doesn't show when I put on the jacket. It makes me look very thin. This set is very cost-effective. My height and weight: 158m 100 catties	B
It looks good, and you can mix and match colors. It's ok for my yellow and black skin.	B
It's so beautiful	B
Changgan Temple is so slimming! !!!!!! I love it! I'm going abroad soon, so I'll buy some Hanfu! Song Dynasty-style hanfu is truly beautiful! I'm 158cm tall and weigh about 120kg, just for reference! The sleeves of Changgan Temple aren't straight, they hang down! They feel so comfortable on my skin! I'm going to buy some now!!!!!!!	B
Workmanship details: fine craftsmanship, high-end texture. Fabric texture: the fabric is really as the seller said, full of fairy spirit. Style design: the style is classic with a bit of fashion, it is worth waiting for more than ten days.	B
This pink set is also very beautiful, very light and comfortable, worth buying, very shiny in the sun, very suitable for daily use.	B
It is better for thin girls to wear it. I am 160cm and 110 pounds apple-shaped. C cup has a butt, so it is suitable for tight-fitting clothes that show the body. This overall loose one makes me look a little strong.	B
Very breathable	B
Workmanship details: well processed Fabric texture: as described by the store Affordable price, beautiful quality, and good version. Recommended and can be purchased with confidence! My height and weight: 166cm, 53kg	B
nice	B
Comfortable and cool! Suitable for daily wear!	B
It looks much better than I thought, and the material is comfortable. It is just right for this season. 160cm 105cm M size is suitable	B
It looks good and won't shrink after washing. Some details are not perfect, but the price is really worth it. I bought another set for my sister. I am 159cm tall and weigh 48kg.	B
It looks good, but it is hard to wear it outside in this weather with more than 30 or 40 degrees. I will wear it in autumn. I feel that the white skirt below will make me look fatter.	B
Good, good effect on the upper body	B
Workmanship details: The skirt has two layers and feels quite thick. Fabric texture: The fabric of the long gown is shiny and nice. The two inner pieces are fine, but the cardigan is too big and hard to wear. I don't know if it's just the style or if I chose a size that big. My height and weight: 165cm, 57kg. The two inner pieces are a good size.	B
Tried it, and it seems ok.	B
A little thinner	B
I received the clothes, which was beyond my expectation. The material is soft and drapey, and the size is standard. If you don't understand, you can ask the customer service. The customer service is quite patient. I was scared before I got the goods, but I feel very good after I got them. The things don't look cheap. It's just that this is my first time to wear ancient costumes, so the headdress …	B
When taking photos, all I think about is how beautiful I am! If you're a bit overweight, this is a must-buy. Other styles and colors will make you look a bit bulky or not as stunning as this one! This is a favorite that everyone in the family has approved of! The vendor is also very kind. Remember to measure your skirt length before buying!	B
Bought it as a bridesmaid dress	B
Workmanship details: quite delicate, the skirt is pretty good-looking Fabric texture: chiffon-like gauze Style design: good-looking Size feeling: moderate My height and weight: 165/115	B
Really great	B
Very nice, good service attitude	B
Good news for fat people, the upper body will be raised by 5 cm immediately	B
Very good quality, very beautiful	B
It's very beautiful, and the fabric feels very comfortable. I liked it as soon as I put it on, and it makes me look slimmer. I wore it for a whole day in the zoo and it was no problem at all. I love it so much	B
Wear it when you go to Hangzhou, it looks good in photos	B
Good-looking and slim, but the skirt is transparent	B
Hehe, looks good	B
It's really beautiful! ! ! ! ! Ahhhhhh My height and weight: 166cm, 105kg	B
My height and weight: 158cm 54kg Overall it is very good, from the workmanship to the color, to the material. The only flaw is that the two lacing ropes are too far apart, and the lengths are different. Fortunately, there is this streamer to cover it.	B
Fabric texture: very good. I didn't expect such a good fabric for only a hundred yuan. It looks noble. Style design: slim. Workmanship details: perfect. The skirt is a bit heavy.	B
The style is very good and there is a shoulder strap, so you don't have to worry about it falling off. The real thing looks better than the picture.	B
Workmanship details: no thread ends Fabric texture: smooth Style design: good-looking Size feeling: I can't wear it normally without shoulder straps, it will always fall off My height and weight: 160.100	B
The fabric is good and the upper body is beautiful. I also recommended it to my friends.	B
The fabric is good, very comfortable to wear, not fat, the skirt is ankle-length, be careful when going up the stairs, you might step on it, but when walking on flat ground, the shoes are just slightly exposed. My height and weight: 161 cm 102 cm	B
It really looks great, the fabric is very comfortable, the colors are a nice combination, and they have holes for the straps, and they also gave the top the same color straps!	B
It's not bad, but it's not very comfortable to wear. It's super awkward and the clothes keep falling down.	B
Super beautiful Hanfu! I bought a blue top for myself and an apricot one for my sister. The color is super bright. My sister who lives abroad is very happy to receive it. It looks great! The customer service lady is also very nice. She sent it by SF Express when I asked for expedited delivery.	B
It's a little long. My height and weight are good, so I took a photo and commented on it carefully! It's really beautiful. The color of the real thing is closer to the first one! It's really beautiful. The texture of the skirt is the best. The clothes also have dark patterns, but I have a lot of room for my chest and weight. I like a pair of the same color as the skirt. You can choose it directly.	B
It's really beautiful	B
Visually it is just right, the feeling of heavy craftsmanship and the color are a big surprise. I tried it on as soon as I received it. The material is also very comfortable. It is just right for me to wear in summer. It can be more beautiful if it is more flowing. It makes me look thinner. The chiffon in the group is of high quality. If you want to buy it, you can rest assured. The fabric is als…	B
It is very beautiful when I put it on. The workmanship is very careful and there are no loose threads. The drape of the skirt is very good. It is not too puffy and it is smooth and slimming. It looks very bright when I wear it. I like it very much. It is very beautiful. I like it very much.	B
Feels pretty good	B
Very beautiful!!! I give it 99 points, I am afraid that the owner will be proud if I give it full marks	B
Workmanship details: impeccable Fabric texture: very soft Style design: No. 1 in the universe Size feeling: just right My height and weight: 154 cm 104 catties	B
Workmanship details: perfect Fabric texture: perfect Style design: perfect Size feeling: perfect My height and weight: 154 cm 93.5 catties	B
The logistics was super fast, the packaging was beautiful, and the item was unexpectedly comfortable and beautiful! ! The customer service was also very gentle. Although the customer service said it would take 3-4 days to arrive, I got it the next day! I bought size M in other stores, and the skirts for fat girls were either difficult to fit or too long, but this one is just right. I will choose …	B
The quality is very good, recommended	B
Workmanship details: special details, the restored red and blue color combination is classic and can't be wrong. Fabric texture: smooth texture, the skirt has a good drape, not very fluffy, and it drapes smoothly and makes you look thinner.	B
Looks good, looks good, really looks good	B
I like it very much.	B
Absolutely amazing! The delivery is super fast. This is my favorite for someone as impatient as me. It looks really good and has a great value for money. I usually don't write reviews, but I'm so satisfied with this dress. I love it so much.	B
The fabric is very good, it looks good when worn, and I am happy.	B
My niece said it was good	B
It is recommended that the size of the clothes be marked and compared when they are shipped. I bought the wrong size twice and it was sent to me both times. Although I can change it, it feels troublesome.	B
I have tried it on. I am 156cm tall and weigh 88kg. I bought the s. It was a great success! I bought this costume for a pipa performance. It is awesome.	B
My baby likes it very much. I bought the XL for the lower body. I feel good wearing it. The quality is also good. The texture of the skirt is the best. I like it very much. I am very happy to wear it to the comic convention for the first time. It is very beautiful when I received it. I was worried about the side exposure because of the one-piece design. With my height and weight, it will not fall…	B
The product looks old-fashioned and makes my skin look darker. The shipping was very slow. I signed for it automatically a week after going on a trip during the National Day holiday, but they said I couldn't return it within seven days. The price-performance ratio is not high! I don't recommend buying this. I bought a green one from another store that looks younger and ships faster.	B
My friend also tried it on. The workmanship is detailed and the weight of the clothes is quite heavy. It fits the look perfectly. It is very beautiful when worn. It has shoulder straps so it won't fall off all day. It doesn't get stained much. It is very beautiful and suitable for my height and weight. The workmanship is very careful. There are no extra threads. It is very good. It looks bright a…	B
So beautiful	B
Very very very satisfied, super beautiful and dignified	B
This is my first set of Hanfu. Although the length of the belt and scarf is a little different and the skirt is a little heavy, I still like the combination of material and color. The size recommended by the customer service is just right.	B
nice	B
The color of the top is too dark, it looks old and has a Japanese style.	B
The color should be more festive. My daughter likes it. The quality is OK.	B
Not bad, looks good	B
Zundu looks great!!! It doesn't make you look fat! The light is too dim, and the color is similar to the picture	B
Good quality of clothes, satisfied with it	B
The quality of the clothes is very good, very nice. It is my first time buying Hanfu, and I will come to your store to buy again in the future!	B
not bad	B
It is beautiful, the material is gauze, the color is beautiful, and the style is also beautiful	B
The fabric has a good drape and looks good on the body. It is double-layered, so you don't have to worry about exposing yourself. I also received a red and blue shawl. The best part is that in addition to the transparent shoulder straps, I also received shoulder straps made of the same fabric as the top. The embroidery is average, with some stitches skipped, but everything else is fine. I like th…	B
The quality is very good, the quality is guaranteed, it is a very good choice, many friends want to buy it after seeing me use it, I recommend it to them	B
It's so beautiful. I like it very much. The quality is also very good. I recommend it. I am 161cm and 52kg. I wear size M, which is quite suitable.	B
Good quality, very well packed and neat	B
Anyway, I think the quality of the clothes is very good and the style is also very good.	B
good	B
The shoulder straps of the clothes are easy to fall off, but the rest are ok	B
bought two sets of this store and also bought the "Return to Han and Tang" set. The texture is OK, but the details are not as good as the "Return to Han and Tang" set. But the price is very worthwhile and the cost performance is very high. Go for it.	B
I didn't expect the quality to be so good! The fabric is very comfortable and there is no color difference. Picture 4 is my friend who also tried it on and she also liked it. It doesn't make you look fat. The delivery is a bit slow, so everyone should try to buy it in advance.	B
I like it very much, it looks good, it makes me look slim when I wear it, the workmanship is also very detailed, there are no loose threads or anything, the quality of the clothes is also very good	B
The fabric texture is very good, very silky, and the workmanship is exquisite. I like it very much! The customer service is also very enthusiastic. It was a very pleasant shopping experience! Sisters, don't worry!	B
Workmanship details: Sisters, you can buy it now. This store is not a scam.	B
Workmanship details: The pattern is also very good! Fabric texture: Very smooth and light! Style design: Very beautiful Size experience: I am 166cm tall and weigh 53kg. The size L is a little long. The skirt hem needs to be worn with shoes with a little height increase! This price is a good deal!	B
Anyway, I think the quality of the clothes is very good and the style is also very good.	B
Workmanship details: It is really delicate and smooth. Fabric texture: The fabric is gentle and does not irritate the skin. Size feeling: Maybe I bought a size larger and it is too big when I wear it, but overall it is really nice.	B
The color combination is beautiful. I liked it overall, so I bought it. Minor flaws: ① The skirt is a bit heavy, and even with the suspenders, it still tends to fall off. ② The suspender loops show through, and the white color is quite noticeable. ③ The shawl is static-sensitive.	B
It looks great and suits me very well! I like it	B
Very beautiful!!! The quality is also very good, but the color is a little off, but it's okay. It's my first time wearing Hanfu! The experience is very good!	B
Workmanship details: very good Fabric texture: very comfortable Size feeling: just right Style design: simply amazing My height and weight: 163/90	B
received the item. The package felt a bit heavy, which suggests the material is substantial. When I opened it, I was surprised to find such high-quality Hanfu for just over a hundred yuan. The workmanship is incredibly refined, with no unwanted threads at all. The embroidery on the chest is especially beautiful. The top is silky and smooth, not pinching at all. The skirt has a rich, drapey fabric…	B
It is recommended to buy two sets, so that you can match them into 4 sets, hahahaha, the quality is ok	B
Very good, the skirt is very heavy, I like it	B
Very good, very heavy in hand	B
It's really nice looking, the quality is also very good, in short, it's absolutely amazing	B
The traditional ones are what I like. They are really beautiful.	B
Workmanship details: There are almost no thread ends, only one or two places have high cost performance! Fabric texture: The skirt has a good drape and a little weight. Size feeling: I am 163 cm tall, and size 92 S is just right! (No need to go out of your way!) This is the evaluation for now, and I will follow up with comments and take real pictures when the time comes.	B
Very delicious	B
It's a bit warm, over 20 degrees Celsius is still a bit warm for me. The shoulder straps are very useful, and I don't worry about the skirt falling off. I struggled for a long time to find a way to hang the shoulder straps, but in the end it turned into a pullover skirt. If you are 170cm+, you can directly choose the XL, which just hits the ankle. The clothes can be put directly into the washing …	B
Fabric texture: Really, it feels cool. Size: Just right, just enough to reveal the instep. Really, looks great!	B
Workmanship details: good Fabric texture: good Style design: good Size feeling: good	B
Very nice, not bad	B
pretty	B
Sisters, go, go, go, the quality is really good, not cheap, the clothes have dark patterns and good drape.	B
The clothes are very nice... The workmanship is also very good... The delivery time is a little long... But it is worth the wait...	B
The fabric is very good, very good, a birthday gift for my bestie	B
The thing is very thick and of good quality	B
Excellent quality	B
I bought it with my colleagues in the department. Every piece is very good. The photos are very good. The customer service Xiao Wang is also very patient and meticulous. Fabric texture: good Style design: good Workmanship details: praise	B
Super beautiful	B
It’s a style that’s suitable for everyone and looks great	B
I can't wear it at all. It's the hardest thing I've ever worn.	B
nice	B
Very good fabric, not sticky at all	B
It was my first time wearing it, and I spent a lot of time to figure out how to wear it.	B
The clothes are pretty good. The photos taken in Wangxian Valley are beyond the pictures. Everyone says they look good.	B
My niece said it was good.	B
The fabric is very good, looks good and makes me happy	B
It is recommended that the size of the clothes be marked and compared when they are shipped. I bought the wrong size twice and it was sent to me both times. Although I can change it, it feels troublesome.	B
My baby likes it very much. I bought the XL for the lower body. I feel good wearing it. The quality is also good. The texture of the skirt is the best. I like it very much. I am very happy to wear it to the comic convention for the first time. It is very beautiful when I received it. I was worried about the side exposure because of the one-piece design. With my height and weight, it will not fall…	B
The product looks old-fashioned and makes my skin look darker. The shipping was very slow. I signed for it automatically a week after going on a trip during the National Day holiday, but they said I couldn't return it within seven days. The price-performance ratio is not high! I don't recommend buying this. I bought a green one from another store that looks younger and ships faster.	B
My friend also tried it on. The workmanship is detailed and the weight of the clothes is quite heavy. It fits the look perfectly. It is very beautiful when worn. It has shoulder straps so it won't fall off all day. It doesn't get stained much. It is very beautiful when I receive it. The workmanship is very careful. There are no extra threads. It is very good. It looks bright and I like it. It mak…	B
So beautiful, I like it very much	B
Very very very satisfied super beautiful	B
The color of the top is too dark, it looks old and has a Japanese style.	B
This is my first set of Hanfu. Although the length of the belt and scarf is a little different and the skirt is a little heavy, I still like the combination of material and color. The size recommended by the customer service is just right.	B
The color should be more festive. My daughter likes it. The quality is OK.	B
Zundu looks great!!! It doesn't make you look fat! The light is too dim, and the color is similar to the picture	B
Good quality of clothes, satisfied with it	B
The quality of the clothes is very good, very nice. It is my first time buying Hanfu, and I will come to your store to buy again in the future!	B
The quality is very good, the quality is guaranteed, it is a very good choice, many friends want to buy it after seeing me use it, I recommend it to them	B
It's so beautiful. I like it very much. The quality is also very good. I recommend it. I am 161cm and 52kg. I wear size M, which is quite suitable.	B
Good quality, very well packed and neat	B
Anyway, I think the quality of the clothes is very good and the style is also very good.	B
Clothes straps fall off easily	B
I bought two sets from this store and also bought the Return to Han and Tang Dynasty set. The texture is okay, but the details are not as good as the Return to Han and Tang Dynasty set. However, the price is worth it and the cost performance is very high. Go for it!	B
I didn't expect the quality to be so good! The fabric is very comfortable and there is no color difference. Picture 4 is my friend who also tried it on and she also liked it. It doesn't make you look fat. The delivery is a bit slow, so everyone should try to buy it in advance.	B
I like it very much, it looks good, it makes me look slim when I wear it, the workmanship is also very detailed, there are no loose threads or anything, the quality of the clothes is also very good	B
The fabric texture is very good, very silky, and the workmanship is exquisite. I like it very much! The customer service is also very enthusiastic. It was a very pleasant shopping experience! Sisters, don't worry! !	B
Workmanship details: Sisters, you can buy it now. This store is not a scam	B
Workmanship details: The pattern is also very good! Fabric texture: Very smooth and light! Style design: Very beautiful Size experience: I am 166cm tall and weigh 53kg. The size L is a little long. The skirt hem needs to be worn with shoes with a little height increase! This price is a good deal!	B
Workmanship details: It is really delicate and smooth. Fabric texture: The fabric is gentle and does not irritate the skin. Size feeling: Maybe I bought a size larger and it is too big when I wear it, but overall it is really nice.	B
The color combination is beautiful. I liked it overall, so I bought it. A few minor flaws: ① The skirt is a bit heavy, and even with the suspenders, it still tends to fall off. ② The suspender loops show through, and the white color is quite conspicuous. ③ The shawl is static-sensitive.	B
It looks great and suits me perfectly!	B
Very beautiful!!! The quality is also very good, but the color is a little off, but it's okay. It's my first time wearing Hanfu! The experience is very good!	B
Workmanship details: very good Fabric texture: very comfortable Size feeling: just right Style design: simply amazing My height and weight: 163/90	B
received the item. The package felt a bit heavy, which suggests the material is substantial. When I opened it, I was surprised to find such high-quality Hanfu for just over a hundred yuan. The workmanship is incredibly refined, with no unwanted threads at all. The embroidery on the chest is especially beautiful. The top is silky and smooth, not pinching at all. The skirt has a rich, drapey fabric…	B
It is recommended to buy two sets, so that you can match them into 4 sets, hahahaha, the quality is ok	B
It's very good, it feels heavy in the hand, I like it	B
Very good, the skirt is very heavy, I like it	B
It's really nice, and the quality is also very good	B
The traditional one is in line with my aesthetic	B
Workmanship details: There are almost no thread ends, only one or two places have high cost performance! Fabric texture: The skirt has a good drape and a little weight. Size feeling: I am 163 cm tall, and size 92 S is just right! (No need to go out of your way!) This is the evaluation for now, and I will follow up with comments and take real pictures when the time comes.	B
Very delicious	B
It's a bit warm, over 20 degrees Celsius is still a bit warm for me. The shoulder straps are very useful, and I don't worry about the skirt falling off. I struggled for a long time to find a way to hang the shoulder straps, but in the end it turned into a pullover skirt. If you are 170cm+, you can directly choose the XL, which just hits the ankle. The clothes can be put directly into the washing …	B
Fabric texture: Really, cool feeling Size feeling: Just right, just showing the instep Really, looks good	B
Workmanship details: good Fabric texture: good Style design: good Size feeling: good	B
Very nice, not bad	B
pretty	B
Sisters, go, go, go, the quality is really good, not cheap, the clothes have dark patterns and good drape.	B
The clothes are very nice... The workmanship is also very good... The delivery time is a little long... But it is worth the wait...	B
The fabric is very good, very good, a birthday gift for my bestie	B
The thing is very thick and of good quality	B
Quality Bar	B
I bought it with my colleagues in the department. Every piece is very good. The photos are very good. The customer service Xiao Wang is also very patient and meticulous.	B
Super beautiful	B
It’s a style that’s suitable for everyone and looks great	B
Very good fabric, not sticky at all	B
It was my first time wearing it, and I spent a lot of time to figure out how to wear it.	B
Good-looking and beautiful	B
The fabric is very soft yarn, the quality is very good, it makes you look thinner, fat people love it	B
Workmanship details: The workmanship is very careful, and there are no loose threads. Fabric texture: The drape is very good. Style design: Suitable for my pear-shaped figure.	B
Excellent quality, very beautiful clothes, you can't tell that you are 5 months pregnant	B
al is very cost-effective! This set is very good! The only flaw may be that the blue and red straps on the skirt are a little short, not too gorgeous. The customer service was very patient to give me suggestions on size. Sisters can start with it. They are the same color as the top and skirt. There is a shoulder strap design and it will not fall off. The shawl was wrinkled after machine washing. …	B
It feels big when I wear it. I ordered size S, but I found out that the size I was sent was size M.	B
Workmanship details: exquisite Fabric texture: soft Style design: fashionable My height and weight: 168/58 Not bad, but it's a pity that the red and blue combination makes me look older	B
This is a good match. For my height and weight, the price is very good. It is not a tacky blue or red. When the clothes were first sent, the texture of the skirt was the best. It was just right visually. I felt good wearing it. It was my first time wearing a Tang Dynasty style. I personally think the most amazing thing is the pearl necklace, which cannot be captured in the photo. I like it very m…	B
bought it for my bestie, she loves it very much, she looks very beautiful in it, as a birthday gift, we will wear Hanfu together and take photos in Luoyang Ancient City, it is so beautiful, the material is very comfortable, the customer service is also very good, they helped me to expedite the delivery, which is very good, I have received another treasure shop.	B
The clothes are very beautiful and comfortable to wear. The colors are very bright, the workmanship is very delicate, the fabric is soft and comfortable, and the size is right.	B
The quality is excellent and the style is very beautiful. Very satisfied	B
This is my first time buying one. The material is really good, the blue and white cover looks good too, the price is affordable, entry-level friends can consider it, and the customer service attitude is also very good. I am a fan of them.	B
Feeling good	B
Participating in the Mid-Autumn Poetry Festival with colleagues	B
I'm very satisfied with it. It's worth shipping it to the US. I'm 166cm tall and weigh 110kg. It's so comfortable to wear. I've already recommended it to several friends.	B
The delivery is fast and the quality is also very good. It has a drapey and breathable feel.	B
My height and weight are 165cm. Workmanship details: There are some loose threads, which is normal. The right shoulder strap is a little easy to fall off.	B
It is very beautiful, finely made, good-looking and very convenient. Friends who like it can buy it!	B
Style design: good My height and weight: suitable Workmanship details: good Fabric texture: good Size feeling: suitable	B
The fabric is very comfortable and the style is beautiful, very good.	B
Looks good, really looks good	B
I don't know how to wear it, so I save it for Chinese Language Festival.	B
The price-performance ratio is very high, and it makes you look thinner and taller. The chiffon is very good and has a good drape. I chose the size according to my height, and it is no problem to wear it at 7 months pregnant.	B
The clothes are very good, but the shoulder strap buckle is not sewn well, it is best to wear it	B
Workmanship details: no major problems. Although some of the lines are not good, they can still be used after cutting. Fabric texture: good drape. Style design: I like this design and color matching.	B
Very good looking, great value	B
Fabric texture: Same as above, very comfortable My height and weight: 162cm 48kg	B
I didn't step on thunder, it's really good-looking. I'm 165cm tall and 130kg in weight. The upper body fits well and the shoulder strap design won't fall off. The clothes are quite heavy, not of inferior quality. I highly recommend sisters to buy this Hanfu	B
Looks good! The size is just right and the embroidery is also good	B
Very beautiful, good quality, worth buying.	B
I am 168cm tall and weigh 180kg, and I look very slim in this outfit! ! !	B
The fabrics are very good. I wore them to see Hua Chenyu's concert and many people praised me for my good looks. However, the included suspenders are rubbish. They fall off very easily and become loose even if I tighten them.	B
Workmanship details: The feeling of heavy craftsmanship. The quality is also good, hahaha, I like it very much	B
Super beautiful, I love it. Workmanship details: very good, very detailed. A fixed strap is also provided. Style design: super beautiful, with the feeling of an ancient young lady. Size feeling: quite accurate.	B
It's ok, it's ok, good-looking babies, go for it	B
shopped at four different stores and initially thought I'd keep all the good-looking ones, but in the end, this one was the only one I found that truly stood out. First, it's slimming, and the weight of the fabric is impressive, with a nice drape and wrinkle-resistant feel. I was a bit worried about side exposure with a one-piece dress, but with my bust and weight, I still had plenty of room. It'…	B
Workmanship details: The top is a little snagged, but the customer service compensated for it, so I am quite satisfied. Overall, it is good value for money. Fabric texture: The chiffon in the group is of good quality, and the top is thin polyester. Style design: Chinese style Han and Tang Dynasty Size feeling: Just right My height and weight: 162.5/105	B
The quality of the clothes is very good, and the colors are beautiful. I was very surprised, but I am not very good at wearing this kind of clothes. I tied the rope very tightly and my chest felt stuffy.	B
The color is very nice, and the skirt feels a little long. It can be said to be good value for money.	B
The fabric is comfortable and slimming	B
It looks good, looks good, and looks super good! This is my first Hanfu, and it's better than expected! I feel it looks very good on me! The quality is also very good! I am 168cm tall and weigh 120 pounds. I will give my sisters a reference! It's worth buying!	B
very good	B
Not bad	B
My height and weight: 158cm tall and 140kg. It is just right for a fat person to wear without feeling bloated. The skirt is more drapey and feels good. This style is not a bad choice.	B
Workmanship details: very good. Fabric texture: very good. Style design: very good. There is almost no color difference from the pictures in the store. There are dark patterns, and the photogenic effect is very good. I took the picture in natural light, which is quite good. Size feeling: The customer service recommended it. I am 175cm tall and it just covers the shoe surface without dragging on t…	B
Workmanship details: good baby likes it very much Fabric texture: good Style design: good	B
Really good	B
It's really great. I compared prices from three different stores before buying. The owner is very nice and answered my questions patiently and in detail. I will come again if I need it.	B
Fabric texture: very good, you can't tell at all that there are only a few hundred styles. Design: acceptable. Size experience: I am 160cm tall, and the visual effect is just right, but in practice I still feel that the skirt is too long hahaha. Workmanship details: great, recommended. I am very satisfied, and I specially took photos and gave a serious review.	B
The photos I took in Xi'an are very beautiful and they are very slimming when I wear them.	B
Workmanship details: cost-effective, very good, trustworthy	B
I originally thought that the quality of a Hanfu that costs more than 100 yuan must be bad, and I was ready to return it. I didn't expect the quality to be so amazing. I am 168cm tall and weigh 140kg, and I feel okay wearing it.	B
My height and weight: 160cm, 53kg, just right. Fabric texture: light gauze, suitable for autumn wear, relatively smooth.	B
My height and weight: 167, 93 catties top S, skirt M, can be matched very well, the customer service is very patient to give me the size suggestion, praise is very exquisite, fits well, the fabric is also good, the price is very good value, there is no color difference. Workmanship details: good fabric texture: good style design: good-looking size feeling: suitable	B
The clothes are comfortable to wear and drape well.	B
This is my first Hanfu outfit and my first offline Hanfu gathering with my sisters. I was so excited. My sisters took these photos for me. I love them so much.	B
Next time I will buy a light color to try, the clothes are very beautiful! After all, it is my first time in life, not too gorgeous, the top is transparent chiffon, and the texture of the skirt is the best! The skirt is a beige with pink color. I also sent it to several friends to see. When the clothes were first sent, they looked very bright and I liked them very much. They made me look thinner.…	B
This is my first Hanfu outfit and my first offline Hanfu gathering with my sisters. I was so excited. My sisters took these photos for me. I love them so much.	B
The quality is good, my friends like it very much	B
Gift for roommates. All four of us tried it. It works great with all body types and skin colors.	B
The version is beautiful, baby likes it very much	B
Come and have it, it’s a great choice!	B
Really beautiful, very beautiful, good quality	B
Good quality and low price, great value, exceeded expectations, meticulous workmanship, white color	B
Zundu looks very good and people even ask which store it is from when I wear it out.	B
The clothes are very nice, and I recommend them to girls around 160cm tall. They make you look thinner. I bought several sets for comparison. There are very few loose threads. I can't wear a one-piece one. I don't understand the design. With my height and weight, it's my first time wearing a Tang-style one. Who makes the chest-length one really beautiful~) The top is also large enough	B
Feels good quality	B
Fabric texture: The fabric is okay at this price, but it is a bit heavy and will fall down. Style design: It looks good, I like it very much, and I like the two ribbons the most, which reminds me of the costume dramas I watched when I was a child, hahaha	B
Fabric texture: very comfortable, like it	B
This is a beautiful birthday gift I bought for my sister! It's perfect! The blue and red color combination is stunning! The fabric is also very nice! It's a great value for money! It's so beautiful!	B
The fabric drapes beautifully and doesn't wrinkle easily. I was so happy to wear it to a comic convention for the first time, and even had a photo with someone collecting stamps. The actual color is closer to the first photo. The second photo was taken at home at night, and the lighting wasn't very good. I'm wearing an S size top and an M size yellow-white skirt. It's very cute and bright. I love…	B
Quite a surprise	B
The workmanship is good, the quality is okay, it is easy to scratch, the color is bright, and it looks really good when worn.	B
Very nice, I like it very much	B
I like it very much. The skirt has a good drape. I love it so much.	B
The fabric is soft and comfortable, very beautiful	B
Very good	B
Go for it, sisters! It's so beautiful, the quality is also super good, it's very stable, and there are no loose threads at all. It's really good value for money. I bought more than 30 sets during the promotion, and everyone is very satisfied!	B
I love it	B
It's really beautiful. Although I don't know how to wear it yet, I look like a fairy in Hanfu when I put it on.	B
Workmanship details: very good Fabric texture: drape Style design: Tang suit Size feeling: petite friendly	B
great	B
Very good, very good, the workmanship is relatively good, relative to this price, the cost performance is very high	B
Beautiful, very heavy, hahaha, very textured, very good	B
Great fit, makes me look taller and slimmer! ! ! Size 160s is perfect! Cheap and comfortable to wear	B
My wife looks beautiful in it	B
Very good size feeling: 165 is very suitable	B
Super beautiful! What a surprise! Very satisfied	B
Looks good and I like it	B
Workmanship details: The overall look is very good, but the embroidery lines are not very rigorous. Style design: It really makes my family look slimmer, and it is slimmer than the last skirt I bought.	B
It is consistent with the description, the workmanship and fabric are worthy of the price. I feel good wearing it, and those who want to buy it can rest assured.	B
It's a very slimming ripped skirt. The skirt is double-layered and not see-through. There are some threads and the suspenders are a little easy to slip off. Overall, I am quite satisfied with it.	B
I originally bought it to make up for the order, but I was amazed when I got it! It is worthy of our Henan Hanfu, so beautiful! The skirt is super beautiful and retro!	B
Really! I compared many stores and hesitated for a long time before finally choosing this one! I was not disappointed! I think this one is the least likely to go wrong! I looked at the pictures in the comments section, and I think this one is the most suitable for everyone! It looks great! The skirt has many layers and feels very smooth. It doesn’t feel prickly at all when worn. It’s super comfor…	B
Oh my god, this is the first time I've written such a long review. Because I really like it! This is the second time I've bought Hanfu. I wanted to wear it at a school festival, but I was afraid I wouldn't be able to get it in time, so I used air shipping. The clothes are really great, and not expensive.	B
Workmanship details: OK. This price is very attractive. Fabric texture: Very drapey and not prickly at all. I like it very much. Style design: I love the color combination. And it has a shoulder strap and will not fall off all day. Size feeling: A bit short. My height and weight: 164cm 53cm	B
couldn't figure out what color combination would look good on me, so I shopped around for five outfits from various stores before finally settling on this one. It's incredibly flattering!!! The material drapes beautifully, so it's probably a spring or autumn style. Other summer outfits are too light and fluffy for a middle-aged, more mature woman like me. The color of this outfit is a bit too dar…	B
It's a decent piece, and the quality is pretty good, but the fabric isn't breathable and can be a bit stuffy. Also, the skirt length might be a bit shorter than the size chart indicates. My Tianshuibi XS and this M are about the same length, but the length is perfect. My personal opinion is for reference only.	B
Not bad, but a bit long	B
I have to give a good review. There are three items, two of which are shawls. They are very beautiful, with delicate workmanship, no thread ends, and beautiful embroidery. I didn't expect that I could buy such high-quality products for less than 200 yuan. Thank you for the store's effort. It's very good and I will repurchase it if I have the chance.	B
Workmanship details: very fine workmanship Fabric texture: feels particularly good and is not easy to wrinkle	B
It is really beautiful and can be worn as a girlfriend's outfit. It is also very comfortable and affordable.	B
I always feel that the color is not as good as the one in the buyer's show. The texture of the clothes is good.	B
I love it! The material is also very comfortable and it's perfect for summer! I'm 170cm tall and bought a size L for the top and XL for the bottom. When I wear higher shoes, the skirt just reaches my heels	B
I'm 158cm tall and weigh 55kg. I bought size S, which fits my feet perfectly. It's really nice to wear, covering up my flesh and is also suitable for everyday wear. I love it so much.	B
Super invincible and beautiful	B
If you like it, you can go for it without worry.	B
Height 170cm weight 56kg, upper M and lower XL, just covering the ankles, the skirt has texture, there is basically no collision when visiting the city that never sleeps, and the raw photos are also very satisfactory~	B
like it. This color combination is very nice.	B
The price-performance ratio is quite high, and the printing and embroidery are nice.	B
It looks so good!!	B
Beautiful sisters, buy it for me immediately	B
It looks so good! And the quality is also great	B
Workmanship details: ultra-fine Fabric texture: excellent texture with drape and non-transparent	B
My height and weight are: 161cm tall, 168kg. I've always wanted to stock up on something, and this set is perfect. I tried it on right after receiving it, and the quality and workmanship are excellent. The price is great, and best of all, even someone as thick as me can wear it, hahahaha! I love it!	B
The clothes are very nice, and they make me look slimmer than the Song Dynasty ones I bought. It would be even better if the workmanship was a little more refined. They are of good quality and low price, great value!	B
I gave this to a friend and she loves it. The workmanship is excellent and the colors are accurate. A small suggestion would be to get matching shoulder straps, as the buckles are all white and would show when worn as a camisole. _x0001_ Fast shipping and excellent packaging.	B
The quality is very good. I didn't expect to be able to buy clothes of this quality at this price. Nothing to say.	B
Very good, cost-effective, 40+ old aunts also look good wearing it	B
The fabric is very comfortable to wear and the wearing effect is also very good. I like it very much and can wear it with my bestie.	B
The placket is not aligned, the finger is the highest point, and the embroidery is far off in the middle! There is a seam on the chest of the dress! It directly affects the appearance!	B
It's quite pretty and convenient. It comes with matching and transparent shoulder straps. The top is sheer chiffon, and the skirt is lined so it's not see-through. The hem is quite delicate, and the volume is decent, not too big. I'm 158cm and it reaches my ankles. I also have two shawls, one in the same color as the top and one in different lengths. The shawl got wrinkled in the machine wash, an…	B
Very good, because it was Chinese Valentine's Day, the store's delivery was really fast, very good, the quality of the clothes was also good, a very good experience, give the store a thumbs up	B
The details are great. It's not hot when you wear it. It's very beautiful. Walking on Chang'an Street, it really makes you dream of returning to the Tang Dynasty.	B
My daughter likes it very much and the quality is good	B
My height and weight: 166/62kg Fabric texture: OK Size feeling: Just right Because I have a big frame and I am fat, I look very strong, but I really think this one is just right, much better than others. I studied it for half an hour. It was a little difficult to wear it for the first time, but it is still good overall.	B
My girlfriend likes it very much. It looks very good.	B
Wow!!! This is surprisingly beautiful! I wasn't expecting much at this price, but I was curious and wanted to try it out, but I was pleasantly surprised! The drape is amazing, and the workmanship is excellent.	B
Workmanship details: great Fabric texture: very comfortable Style design: very beautiful Size feeling: XL is just right My height and weight: 165cm 122 catties	B
The clothes are light and flowing, comfortable and breathable, with bright patterns and colors. After comparing the clothes in this store, the quality is good. More importantly, the store is honest and trustworthy. I recommended it to my friends and bought two more sets.	B
Add the same color large sleeves, it's really nice	B
A friend recommended me to buy this store, and it is really worth it.	B
165cm long and medium, the fabric is thick, not suitable for summer, good for spring and autumn. The color is a big surprise, beyond expectations, not tacky blue or red, the skirt is a beige with pink color, very textured, slimming, beautiful, cost-effective	B
Great value for money and fast shipping. My daughter is about 164cm tall and weighs 100kg. The L size I bought is a bit big, but it fits just fine if I tie it tight. Very good!	B
Workmanship details: very meticulous Fabric texture: close-fitting and comfortable Style design: very feeling Size feeling: fit	B
Excellent value for money, better than I thought. I saw that everyone said it was good, and it turned out that everyone was sincere. Because that's how I feel now. I like it very much.	B
Workmanship details: no thread ends, good quality Fabric texture: very light and thin Size feeling: just right My height and weight: 163 51	B
Good material, children also like it	B
Beautiful, children like it very much	B
The price-performance ratio is very high, very good, the photos are super good, it looks so beautiful, it is a size that does not make people anxious, the texture of the skirt is the best, the bag and the shawl tied on the skirt are still a little snagging when washing, but after tidying it up, it is not very noticeable. Overall, I am still very satisfied	B
The quality is average, but the price is not bad. It's just hard to wear.	B
Not bad. Like	B
My height and weight are: 162cm, 64kg. The top is a bit small and the skirt drags on the ground. The workmanship of my pair is average and the seams are a bit crooked.	B
Baby is good	B
Fabric texture: You can also buy it for taking pictures. The color is very beautiful and easy to take pictures. Sisters who like it can buy it. My height and weight: 160 cm and 90 catties. The size S is just right.	B
The material is very comfortable, but the top is too big.	B
The skirt is well made. My daughter is 155cm tall and I chose a small size. It looks good.	B
The shot was taken at the Forbidden City, very appropriate	B
It arrived very quickly~ I like it very much. It doesn’t make my yellow or black skin look darker. I am 170cm tall and 115cm tall. I chose the L size, which is just right and only shows the top of my feet.	B
Fabric texture: very good quality Style design: very beautiful	B
Love it! This costume stands out in Hengdian World Studios. It is very different from those costumes rented at the door. Believe me, you will be different.	B
Fabric texture: very comfortable Workmanship details: few threads	B
It is better than expected. It is worth buying this Hanfu at this price. It is the first choice for a Hanfu novice. It is also very tolerant to body shapes. One word, praise	B
Height 165cm, weight 120kg, size L. Bought for a friend, she said she liked it very much and it fits her perfectly!	B
Fabric texture: very comfortable to wear, not hot, and has a good drape	B
The upper body looks good and has texture	B
162/45, S is just right	B
The workmanship is excellent and the price is worth it. The only thing is that the skirt is a bit heavy and you may need to prepare some to fix it. But the overall color and texture are good. The skirt is also easy to wear and simple. Overall, it is still a good shopping experience.	B
Taobao 8.8 event, but the merchant insisted that the store guaranteed the price for 7 days, but there was no explanation on the website to shirk the responsibility of refunding the price difference.	B
It looks good and makes me look thinner! The length is just right for me, I am 160cm tall, and I bought the size S	B
Size feeling: Although it is a bit long, I blame my height, but I still like it	B
The color combination is very nice and the quality of the clothes is also very good. I tried them on when they arrived. When I have time, I will put on some beautiful makeup and go out for photos.	B
It's really beautiful! Woohoo, it's so good to be filmed	B
This is so pretty! It looks like a leaked photo from a period drama! The texture is so good! Go get it, family!	B
The color of the clothes is very good in photos, very special, but it is a little long	B
The clothes are very nice. I bought them specially for my trip to Xi'an.	B
Good workmanship, suitable size, baby likes it	B
Very satisfied, the workmanship is very good, there is no thread, the key price is cheap, the sisters who like it can close their eyes and rush	B
The quality is good, but it will be hot when worn now.	B
The color combination is OK, but the skirt is a bit heavy. It's OK after I put it on.	B
Good quality workmanship	B
Workmanship details: exquisite Fabric texture: smooth Style design: beautiful and generous Size feeling: suitable My height and weight: 160, 115 pounds, M fits	B
The top is a little small, the fabric is super good, it is worth buying, Hanfu is really fragrant	B
Great, I like it very much	B
This style of Tangfu makes me look taller and thinner. I like it very much.	B
It looks very nice. I wore it to take a group of photos with my daughter at the Shenyang Imperial Palace. The color combination matches the Daijoden Hall so well!	B
The quality is pretty good. There are just some stains, which I washed off myself.	B
Good quality and exquisite workmanship	B
The product quality is really good, very textured, and the fabric is very comfortable. Without further ado, here are the pictures.	B
Workmanship details: good, with very few loose threads. Fabric texture: comfortable and of good quality. Style design: elegant, not too gorgeous, but a little complicated. I don't know how to wear it, after all, it's my first time. Size experience: very suitable, not drooping, and the customer service is very sincere. My height and weight: 166 cm, about 99 catties, and I wear M very well.	B
Very good	B
The colors are so pretty, but the store also gave me a matching adjustable shoulder strap. I'm thinking of wearing it to a temple to pray. I'll buy a lighter color next time. It's really worth it. The quality is excellent. The texture is very high-end, just the type I like. The fabric is silky. I don't know much about the design, but it's very flattering for my height and weight. The skirt is ver…	B
Beautiful, bought it to take pictures for my daughter	B
High-end! You deserve it	B
Chiffon, nice looking	B
The clothes are nice, but I don't wear them often.	B
First time buying surprises, I recommend it	B
The clothes haven't been unpacked yet, but they are very heavy and look good.	B
The quality is also really solid, the clothes are very good-looking, really nice, the fabric is very cool, the wear is very textured, darker than expected, really good-looking, it is the type I like, the skirt is beautiful, the skirt drape is very good	B
Workmanship details: good Fabric texture: really good, so beautiful, hehe	B
This is my first set. The shoulder strap is not very good and the workmanship is a bit poor, but everything else is very satisfactory. I am very satisfied with the shooting effect. It is the effect I wanted. I will go for it.	B
It looks good! The skirt is a little crooked in the front, but you get what you pay for, so it's okay!	B
Workmanship details: good Fabric texture: very good Style design: novel and unique, it is the style I liked at first sight (I didn’t plan to buy a chest-length dress because the bottom skirt I bought before was too easy to fall off, but this one with shoulder straps perfectly solved this problem✌️Who makes the chest-length dress so beautiful~) Size experience: Customer service recommended size M,…	B
Fabric texture: very heavy, Style design: there is a blue shoulder strap and a transparent shoulder strap, which is great. It won’t fall off even without the shoulder strap. The photo was taken carelessly, so please forgive me. Size experience: I’m 167cm tall and weigh 106kg, so I chose an S size top. The sleeves are not short and fit well. The skirt is an L size and reaches the ankles without be…	B
I had to leave a review right away! I spent a long time searching around the market, looking for items that cost over 300 or 400 RMB. I finally saw this one and decided to give it a try. It was beyond my expectations – a steal! The price was fantastic, the quality was excellent, and it was easy to wear. They even included matching shoulder straps. It felt so thoughtful and thoughtful, and there w…	B
165 95 bought m is just right ~ I bought l skirt at first, but some parts were misplaced so I changed to m 157 100 upper body m lower body s is just right ~ The quality is very good and worth buying!	B
Good looking	B
Gave it to a friend, she loves it	B
The clothes are really good, and the store is also very good. Because I was away from home for more than seven days, the clothes were a little uncomfortable. I communicated with the store midway and they replaced them. Thank you very much	B
I couldn't wait to try the clothes after I got them. They are so beautiful and very cost-effective. Go for it, sisters.	B
It looks great!!! The fabric is also quite cool to wear. The color combination is so beautiful and the price is so good.	B
Workmanship details: The embroidery on the skirt is quite delicate, and the rest are printed. Fabric texture: It is not very soft, and it may be a bit hot and stuffy to wear in the summer. But the material is polyester, which feels slightly rougher than cotton, but it's okay, the price is okay. Style design: The prints and floral patterns are very good, and the embroidery on the skirt is very bea…	B
The clothes are nice	B
I like it very much. The style is beautiful.	B
The drape is very good. Based on the ancient red and blue couples, I chose the red and blue color combination.	B
Workmanship details: very good Fabric texture: not bad Style design: especially slimming Size feeling: fit My height and weight: hard to say but definitely a large size I tried it on briefly... I was blown away by my beauty... Can't wait to give a good review, and send me pictures when I have them	B
Workmanship: No flaws, even after a thorough search. Fabric: The skirt is one-piece with a lining, and the sheen is fantastic. Design: I don't understand the design, I just think it's pretty. Ladies, this outfit is a must-buy!!! My skin tone suits warm tones, so I chose this colorway. Ladies, it's best to choose something that suits your skin tone. For someone like me with a thick waist and back,…	B
tried on a few accessories. Personally, I think the most stunning one is the pearl necklace, which doesn't capture the feeling in the photo, but it kind of steals the show. The second most stunning one is the silver chain + purple jadeite, which is gentle and doesn't compete, but complements each other. The gold chain + green jadeite doesn't go with this outfit very well. I really want to try out…	B
The clothes are OK, the auxiliary small shoulder straps are easy to fall off. The effect of wearing them is quite elegant and very casual.	B
I bought my favorite one. It is comfortable and cool. The workmanship is fine and there are few loose threads.	B
Fabric texture: very good, smooth and comfortable to touch. Style and design: very friendly to fat girls. My height and weight: 1.57 meters and 125 pounds. I have never worn Hanfu or other good-looking clothes because of anxiety about my figure and appearance. Buying this Hanfu is a breakthrough for myself. I thought that even if it doesn’t look good for 168 yuan, it’s not too bad. At most, I can…	B
Baby looks especially beautiful in it	B
Workmanship details: The top is very light and thin, and the bottom is a one-piece fabric texture: very comfortable and soft Style design: very good-looking Size experience: I am 155cm tall and 72 pounds. I wear dad shoes and they don’t drag on the ground. I wear the smallest size, but I need to tie it a little tighter. However, the store provides matching adjustable shoulder straps, so I don’t w…	B
The color of the skirt is a little off. I bought the white one, but when it arrived I thought it was a yellow one.	B
It's really beautiful, really beautiful, and great value for money! ! It's really well made at this price.	B
Workmanship details: very good Size feeling: a bit long My height and weight: 168/120	B
The fabric is soft and nice, the style is nice, and the customer service is good. However, one shoulder strap was lost on the way and the other one is about to break.	B
The clothes are so beautiful and the quality is very good	B
Fabric texture: very comfortable to wear Style design: I like it very much, it makes me look thinner when I wear it	B
The quality is very good...it really makes you look thinner! Love it	B
Fabric texture: Very good. I have bought several Hanfu before and the quality is really poor compared to this one. The fabric does not prick the flesh when worn, and there is no need to worry about it falling off. The length is just right and the skirt is also very large.	B
It is really good, the details are very good, the seller also arranged expedited delivery, love it	B
It's a nice place to stay.	B
The price/performance ratio is excellent. The skirt has a petticoat underneath. I thought it was bright red from the pictures, but it turned out to be a darker, rust-like red. The workmanship is okay, the stitching is average, but for the price, it's definitely worth it. The embroidery is also nice.	B
It looks great, I like it very much, the quality is good, and it is very comfortable to wear. I am 169cm tall and weigh 126 pounds. I can wear a size M and it is just the right length. The size L is too long and it makes it difficult to move around.	B
I really like it. It looks good and there is no color difference with the picture. But because I bought a big one, the shoulder strap is easy to fall off. I asked the customer service and the customer service was very patient. I think this is the best Hanfu store I have ever bought. But if you want to buy it, please contact me.	B
Good texture and beautiful to wear!	B
Close your eyes and watch, fairies, they are really beautiful. It’s so beautiful to wear when traveling. Very droopy and smooth.	B
To be honest, the clothes are really beautiful, but my family doesn’t quite understand	B
The first Hanfu I chose was Rongrong, which was really beautiful. I planned to wear it out for fun. I tried it on at home and it was very good. It looked a little strange when I wore it for the first time, but it was beautiful. (So, can any beautiful sisters recommend some headwear for me?)	B
Fabric texture: good quality	B
Workmanship details: The workmanship is very good. Fabric texture: The fabric is relatively silky and the drape of the skirt is very good. Style design: It is the appearance of Hanfu in my mind. Size feeling: Well, it is recommended for girls around 160 cm tall. Girls who are 155 cm tall must wear high heels of more than 5 cm. I am 155 cm tall, size 53, and size S. The upper body effect is very g…	B
Sizing experience: / Fits perfectly. My height and weight are: 156cm, 95kg. I haven't worn period costumes in my forties. I tried buying one last year and was disappointed. This one was a complete surprise. It's youthful and the color is so gentle.	B
My height and weight: 160cm 50kg The skirt is quite long and almost covers my feet. It is thick and a bit hot to wear. The color is darker than the picture.	B
I don't think it's necessary to go through so much trouble. I could just make it into a set of dresses. It's more comfortable and not so thick. It's better to match the patterns.	B
The size is right and the workmanship is also very good. This set is very beautiful. I personally think it is a purchase with high cost performance.	B
Slim and good-looking	B
The quality is very good, the children like it very much and they look beautiful when they wear it	B
It’s totally worth it!	B
It's so beautiful!!! How can there be such beautiful Hanfu?	B
Style design: good looking	B
Looks good. I like it, the quality is very good, I recommend it to my friends	B
The quality is good and the appearance is also very good. The after-sales service is also very good. The needs can be met as soon as possible during working hours, and returns and refunds can be processed in time.	B
Excellent value for money. The white suspender skirt has a particularly strong drape and feels good. I haven't washed it yet, so I don't know if the blue shawl will fade. Anyway, it looks very beautiful when worn.	B
The quality is super good, the customer service is also very good, and it looks great after wearing it. I have recommended it to friends.	B
Very nice!!	B
Fabric texture: ice silk texture, soft, I am 160cm tall, it drags a little on the ground, and it looks very luxurious when worn. Workmanship details: quite exquisite Size feeling: the size is still very accurate My height and weight: 161,126	B
The quality is really good, it doesn't make you look fat when you wear it, I love it	B
Super beautiful! Great texture!	B
It's hard to wear, it's old, I don't know what to do with it	B
The texture of the clothes is very good and the fabric is very drapey	B
Workmanship details: quite good, with edge banding Fabric texture: relatively breathable, you won't feel hot outdoors with wind Style design: slim and tall Size feeling: recommended by customer service	B
The seller is very friendly and the product is of good quality. I tried it on right after receiving it and it fits me perfectly. I can wear it for daily wear or for practicing Tai Chi. I am very satisfied.	C
The clothes are nice, they make me look like a farmer.	C
Comfort: Made of cotton and linen, very comfortable. Size: I'm 178cm tall and 180cm tall, so a 2XL is a perfect fit. Style: Very retro, but also suitable for everyday wear! Material: Cotton and linen, very good! This is my second purchase and highly recommended!	C
The effect on the upper body is really great, very handsome, this color is very beautiful, relatively clean, very neat, very satisfied	C
Soft and comfortable! Beautiful and elegant! A great value for money! Highly recommended! I'll definitely be back!	C
The fabric of the clothes is very good, silky and delicate, doubly durable, and does not deform after washing. The style and design are fashionable, elegant and generous, and it looks handsome when worn. The workmanship is good and I am very satisfied with it.	C
The effect on the upper body is very good, the color is very beautiful, very positive and there is no color difference, the fabric is very comfortable to touch, the size is also right, the overall feeling is very energetic and refreshing	C
The fabric of the clothes is good, it is handsome and comfortable to wear, the size is right, the quality is very good, the details are well handled, and it is not the same as the display and description. I give it a good review.	C
The fabric is really good, feels great, and the style is simple and elegant. My husband looks very handsome in it. The workmanship is good, and there are no extra threads, which is great.	C
The fabric of the clothes is very soft and the workmanship is fine. It has not faded or shrunk after washing. The style is casual and generous, and it looks handsome when worn.	C
It's made of cotton and linen. My boyfriend said it's super comfortable. The design is great and the embroidery is delicate. The whole dress is perfect without any loose threads. I will definitely repurchase it.	C
The logistics was very fast, and it arrived in two or three days. I tried it on and it was a standard size and the color was just right. The material feels very textured, the style and design are very reasonable, and the pattern is very beautiful and exquisite.	C
The logistics is very fast, the quality of the clothes is really good, the workmanship is fine, the style is fashionable, the fabric is very good, and the size is also suitable for my brother to wear. He also said that it is very comfortable to wear and likes it very much. I am very happy that my brother likes it.	C
I really like the color of the clothes I bought this time. There is no color difference. The color is the same as the picture. The style is very elegant and fashionable. The material does not fade after washing. I am very satisfied.	C
tried it on and it's very comfortable. I'm basically satisfied with it. Everything is good. It feels good on me and looks handsome. The style and fabric are very good. I give it five stars.	C
The fabric is very delicate and feels good. I also like the color. It is very stylish and comfortable to wear. The logistics is fast and the service attitude is also very good.	C
The quality is really very good. I was bored and the service was very fast. The service attitude was also very enthusiastic. The effect on the body is really great and very handsome.	C
I bought the so-called large size 4L, but the small one is still too tight. I am 175cm tall and weigh 90kg.	C
Really good, like this style and color, linen fabric, thick, soft, delicate and smooth, fine workmanship, no color difference	C
I received the clothes. The cotton and linen feel very good, the quality is excellent, the size is right, and it is comfortable to wear. It looks good on the body and looks high-end and elegant.	C
Comfort: Very comfortable clothes, I like it very much. Size: Suitable.	C
The clothes I received are very suitable. The fabric is great. The weather will warm up in a few days. It is very comfortable to wear. The color will not fade after washing. This color is very clean and neat. I plan to buy another one.	C
This is my first time buying a Tang suit online. I didn't expect the quality to be so good. The fabric is soft and the workmanship is fine. It is very comfortable to wear. It does not fade or shrink. The size is also right. It has a very Chinese style.	C
This is the first time I bought this kind of ethnic retro style clothes. It looks very good when I wear it. The embroidery is very delicate and the fabric is very good. It is not rough and comfortable to wear.	C
This dress is so beautiful, the quality is very good, it is exactly the same as the seller's description, there is no fading, my good brother saw it and asked me to send him the link, and it is very versatile, you will never feel hot when wearing it in the summer	C
I received it. The workmanship is exquisite and the version is very good. The style is casual and simple. It looks great on the body. It is also affordable. The color does not fade after washing. I am very satisfied.	C
The fabric is soft and comfortable, it fits well and is the right size. The style and design are fashionable and can be worn with anything.	C
The quality is very good and very comfortable, the size is right, it looks good when worn, the material is very good, I couldn't wait to try the clothes on as soon as they arrived, I am very satisfied	C
The fabric is very good, it is very casual to wear, and it is very slim-fitting. The embroidery is very delicate. It is a very satisfying shopping experience.	C
I received the product very quickly. The material of the clothes is very good, it fits me well and is very comfortable. More importantly, it is casual and handsome. It is a very good piece of clothes. It is made of the kind of fabric that does not pilling. I am very satisfied with it, and the price is reasonable. It must be praised!	C
The fabric is cotton and linen, which is very comfortable to wear. The color of the clothes is very bright and there is no color difference or fading. The quality is still great.	C
This is the first time I bought this kind of ethnic retro style clothes. It looks good when I wear it. The fabric is very good, not rough, and it is comfortable to wear.	C
The quality of the clothes is very good, consistent with the description, no color difference, the fabric is comfortable, the clothes are breathable and sweat-absorbent, the price is affordable, very good.	C
The fabric quality is very comfortable, the thickness is moderate, the size is standard, and the upper body effect is very handsome	C
The fabric of the clothes is very comfortable, especially suitable for wearing in summer. It is very breathable, soft, and looks very handsome when worn.	C
The clothes are good, of good quality and well made. They look great both front and back. They are very cost-effective and very practical. They are comfortable to wear and I am very satisfied! They meet my expectations and I will buy them again.	C
The fabric is linen, the quality is so good, it is comfortable to wear and fits well without sticking to the body, it absorbs sweat, and the fabric is breathable, it is the best choice for my husband	C
I bought this to wear during the annual parade. It's very comfortable. It's cool to see a large group of people wearing the same style. Hahaha	C
I feel like I'm buying the same pants as the ones the waiter wears, so be careful. But the pants I bought are okay.	C
The size fits perfectly, the material is comfortable, the workmanship is very attentive, the control is absolutely high, and it looks handsome when worn. I sincerely recommend it.	C
It fits very well, looks really good, and is a good size to wear. The store's service attitude is good, and the recommended size is just right.	C
This dress is very distinctive, the fabric is very comfortable, I like the color, and it is very versatile.	C
Very satisfied with the logistics delivery, the speed and cost performance are really too high. I really recommend everyone to buy this clothes, and the delivery speed is also very fast.	C
The clothes are very comfortable to wear and they don’t get sticky even when you sweat. The style is very Chinese and fashionable. I like it.	C
I feel that this top is very suitable for young people to wear. I will serve as a model for everyone. Thank you to the merchant!	C
The quality of the clothes is very good. They will shrink after washing but will not fade. They fit well and are just the right size. I am satisfied.	C
I received the product. The quality of the clothes is very good and the style is also very nice. My boyfriend tried it on and it looks very good on him. I recommend that you buy it with confidence. The customer service attitude is very good, the seller's service is very good, and the logistics is also good. It is worth buying.	C
The shape of the clothes is very nice, it is stylish and does not make you look fat or bloated. It is very graceful. Good review	C
The hand feels good, the workmanship is exquisite, and the effect is good when worn. The shopkeeper is very patient. I asked for two weeks before buying it, and the shopkeeper was not annoyed at all! Haha, he always answered patiently	C
The logistics was very fast, I received it in two days. The fabric is very comfortable and breathable. The size is also right, just right to wear.	C
received the clothes, opened them and looked good. They are the same as the clothes in my hometown. They are very handsome when worn. The quality is cool and the fabric is also very good. They are consistent with the description. The quality is trustworthy.	C
I received the clothes, and they look better than I imagined. The material is also very good, and there is no fading or shrinkage after washing.	C
I received the clothes, the quality is very good, the overall appearance of the clothes is very good, the workmanship is very careful, and my husband looks very handsome in them. He likes it very much.	C
The material is pretty good and feels very good. I tried it on when it arrived and the size is quite suitable. The customer service attitude is really good and very trustworthy. I will come here to buy it next time if I like it.	C
I have received the clothes, the packaging is not damaged, and the style and quality did not disappoint me. They are very good and very comfortable to wear. They are loose and casual and very energetic. Most importantly, they are handsome.	C
I received the dress. The style is very casual and the embroidery is also very nice. It looks very stylish and handsome. I am very satisfied with it. I will continue to purchase it.	C
The boss shipped the goods very quickly. The color is consistent with the picture without any color difference. The cotton and linen upper body is very comfortable and refreshing. I am very satisfied.	C
I bought this for my son. He likes it very much. The material is very comfortable, the style is very popular and fashionable, and the logistics is very fast.	C
This style is very casual and youthful. I feel that Tang suit is very suitable for my father at his age. The clothes are comfortable and handsome.	C
I bought it for my dear husband with the mentality of giving it a try. After receiving the goods, my husband couldn't wait to try it. The fabric is cotton and linen, which is relatively soft and very comfortable to wear. It is especially cool to wear in summer.	C
The product is not as described, the difference is too big	C
I received the clothes. The workmanship is very good, the embroidery is very delicate, the quality is good and it is skin-friendly. It makes me look energetic when I wear it. It is very good.	C
Very good, very comfortable to wear. The workmanship is very good, the embroidery is also very delicate, a very satisfactory shopping!	C
Clothes made of cotton and linen are the most comfortable, durable and not easy to deform. They are very good and the embroidery is very precise.	C
The quality is very good, the fabric is soft, the upper body effect is particularly great, the workmanship is also very fine, the price is affordable, I am very satisfied	C
The effect on the body is very good, the recommended size fits very well, much better than expected, a satisfactory shopping experience, five-star praise	C
I just received the clothes and tried them on. I feel very comfortable. They are simple and elegant. I give them a five-star rating.	C
The clothes look good, the quality is very good, the fabric is soft and comfortable, and it is very cool to wear. Very good	C
Very good, the upper body effect is very good, it fits well when worn, the color is also very positive, it is the style I want, absolutely praise	C
The fabric feels very comfortable and breathable, and the style is nice too. My dad likes it because it’s the right size.	C
The clothes have arrived. I just tried them on. The material is good, I like the style very much, and the effect on me is good. I will continue to buy them.	C
The fabric of the clothes is good, the upper body effect is very good, it feels very handsome, full of Chinese style	C
After putting on the clothes, I feel very good overall. The style and workmanship are very good, the stitching is neat, the price is very good, and the service attitude is very good.	C
The clothes are very good, with fine workmanship and great texture. They are the same as in the pictures. My husband likes them very much.	C
The fabric of the clothes is very good, comfortable and breathable to wear, the size recommended by the customer service is standard... handsome	C
The fabric of the clothes is very thin, very comfortable to wear in summer, the style is very casual, and the price is affordable. I like it very much	C
Very good quality, very individual to wear, very comfortable and handsome, no pilling after washing, very satisfied	C
It looks very good, the style is novel, the workmanship is also good, very satisfied, much cheaper than buying it in the physical store, and the delivery is also very fast.	C
I have received the clothes, they are really good. I tried them on and they fit me well and the tailoring is perfect.	C
The product is very good, very comfortable to wear, and it shows the figure and covers the belly. The size recommended by the customer service is just right and the price is reasonable. I like it.	C
The clothes are of very good quality, the upper body is very versatile, the sleeves are mid-length, and the fabric is very cool and breathable.	C
It is very comfortable to wear, very suitable, and of good quality. It is excellent. I like it very much and will buy it again. It is worth having.	C
bought this for my husband. It was the first time for him to wear this style. He said it was very comfortable and not restrictive. It was also quite cool to wear in this season. The fabric feels good and the color did not fade after washing.	C
I really like this kind of fabric, it is very comfortable to wear and very breathable. It is worth recommending to everyone.	C
The quality is very good, the fabric is very comfortable, sweat-absorbent and breathable, the fabric is smooth, and the size is right	C
This is my first time wearing a Tang suit and I love it. It's of good quality, well made, and fits me well. Highly recommended.	C
I have received it. The prints on the sleeves are really beautiful. I like white clothes, and it is a Tang suit, which is really nice.	C
I received the clothes. The seller shipped them quickly, the logistics was also very good, and the customer service attitude was excellent. They were very patient and gave me a kind feeling. I like it very much. The packaging is also beautiful, high-end and classy. It can be seen that the seller is very attentive.	C
I received it, it's very good, very comfortable to wear, the size is standard, and the material is very good.	C
This model does not look old at all, it looks very textured and the fabric feels very comfortable to the touch.	C
Recommended by my classmates, it is cheap and worth it, the style is also very nice, the quality is very good, the key is that the return rate is very high	C
This dress looks good when worn. The quality of the clothes is also very good and it is worth buying. The size is also very suitable. I will buy it next time.	C
Received it, good quality, satisfied, bought for my husband, the size is right, it looks handsome and casual when worn, very satisfied, I will patronize again next time.	C
The touch is very good, the size is correct, the product is genuine and the price is right, and it is very comfortable to wear.	C
The quality is really good, it is light and comfortable to wear. This store is really cost-effective, with good materials and the price is much cheaper than other stores. I am very satisfied!	C
I have always supported the clothes of this store. My husband likes them very much. They look very good on him. The fabric quality is very good, very soft and of good quality.	C
The material is very comfortable and looks good when worn. I look the most handsome when I wear it.	C
The boss shipped the goods quickly, the logistics was fast, the clothes were of good quality, very comfortable to wear, the cotton and linen were very refreshing and I was very satisfied.	C
received the Tang suit. The fabric is very good and it looks great on me. It was a very satisfying shopping experience and the price was reasonable.	C
I bought this for my husband. He likes Chinese style clothes very much. The fabric is very comfortable and fits well. The quality of the fabric is great. I will continue to buy it.	C
The clothes are of very good quality, the packaging is very tight, there is no damage, the color is beautiful, and it is very comfortable to wear.	C
It is very comfortable and breathable to wear, very suitable for summer. I finally found a good store with good service and good quality. I will buy from it again next time I have the chance.	C
The workmanship of these two styles is absolutely flawless, and the upper body effect is also very good, so handsome	C
The clothes are of good quality, fine workmanship, loose and cool style, and very comfortable to wear	C
The clothes are very nice, the shape is good, the material is comfortable to touch, and the quality is good.	C
A very casual Tang suit T-shirt with delicate embroidery and simple and elegant style. I am very satisfied with it and will buy it again.	C
The fabric of the clothes is well made, it looks good when worn, and the size is right. It is worth recommending.	C
received the clothes, the quality is very good, they fit me well, the size is standard, the customer service attitude is very good, very patient, it was a pleasant online shopping experience.	C
The fabric is very soft, the color doesn't fade in water, and it makes me look slimmer. Dad is very satisfied.	C
The clothes are very good and the workmanship is very good. It is much more cost-effective than buying them in physical stores. My friends like them very much.	C
I am very happy to receive the clothes. The quality of the product is definitely as described. The fabric feels great and fits well. I am 50% satisfied.	C
The logistics is very fast, the product is the same as the picture, the fabric feels very good and soft, and I am very satisfied with this shopping experience!	C
The style is very good, the workmanship is also very satisfactory, the price is also very suitable, very satisfied	C
The clothes fit well and look beautiful when worn	C
The clothes are very good, the size is right, it looks good when worn, and the effect on the body is good	C
The product is very good, inexpensive, exquisite workmanship, no extra threads, and the quality is excellent.	C
I received the clothes. The quality is super good, the price is cheap, the workmanship is exquisite, and they are comfortable to wear. My husband is very satisfied.	C
The clothes are great, good quality, cost-effective, comfortable material, good fit, and Chinese style.	C
The clothes are very comfortable to wear and the material is good. I will buy them again next time.	C
I am very satisfied with the workmanship of the clothes. It looks very handsome on me. I love this clothes so much.	C
The material is so comfortable. It doesn't shrink or deform after washing. It's very cool. I made the right choice.	C
The fabric is comfortable and breathable. It is very handsome when worn. Recommended	C
I received the item and my husband likes it very much. The fabric is very soft and fits well. The shape is very comfortable.	C
My husband likes to wear this style of clothes. It looks good on him and makes his skin look fairer and thinner.	C
Very good and a pleasant purchase. The place where I pick up the express delivery needs to charge a handling fee. I communicated with the boss and he helped me pay the handling fee without saying anything. But it is not easy for everyone. Thank you boss	C
Good workmanship, good material, very comfortable to wear, very good	C
This is the second time I bought the product. The boss is very nice. It is the same as the picture. The workmanship is very good. I will definitely patronize your store in the future. I like it very much. Thumbs up.	C
The fabric of the clothes is very good, the size is standard, and my husband looks very classy when wearing them	C
The material and workmanship are very good, it is very comfortable to wear, and I am really satisfied.	C
I received the clothes, they are comfortable and the size is right. I like them very much. I will buy them again next time. Thumbs up!	C
The seller shipped the goods very quickly and packed them well. There was no damage. When I unpacked the clothes, they were very good. The size was right and the service attitude was also very good.	C
He received the clothes. He likes the Chinese style coat. It looks good and looks energetic.	C
Received it, the packaging is exquisite, the fabric is very comfortable, the style is beautiful, and the customer service attitude is also good	C
I received the clothes. They are the type my husband likes. They look good and are made of very good material.	C
It's my first time wearing a Zhongshan suit. I feel very good. The clothes are of good quality and very comfortable to wear.	C
Nice clothes, very comfortable to wear.	C
This is a piece of clothing that I really like. The material is very good, it has a lot of personality and a strong Chinese style.	C
The quality is very good, very comfortable to wear, the cotton and linen are very cool, which is my favorite type.	C
This store is very good. I have been here several times. The service is very thoughtful. I will come again in the future.	C
I am really satisfied with the workmanship of the clothes, they are very good, the price is very affordable, and the after-sales service is very considerate, which deserves praise.	C
My husband is very satisfied with the clothes. The cotton and linen material is very cool to wear in summer and the style is great.	C
The clothes are very comfortable to wear, of good quality and very breathable. My husband is very satisfied.	C
I received the clothes. The linen fabric is very comfortable and cool. The logistics is very fast. The store service is good.	C
Very comfortable to wear, the fabric is soft and easy to clean, quite satisfied	C
After visiting countless stores for short-sleeved clothes, yours is the only one that attracted me. It is comfortable and handsome, and the quality is superb, living up to my expectations.	C
The clothes made of this material are very comfortable and the styles are beautiful, which is good.	C
The quality is very good and breathable. The key is that this style is very slimming and concealing, which is especially suitable for us fat people.	C
The clothes fit well and look good when I wear them. I like them very much. The service of the merchant is very good.	C
The size is right, the material is good, and it is very comfortable to wear.	C
The fabric is cotton and linen, it is super comfortable to wear and the shape is perfect.	C
The item is very good and very comfortable to wear. It is the same as in the picture. The store’s service attitude is also very good.	C
The fabric of this dress is not very comfortable and it is very uncomfortable to wear.	C
The delivery is fast, the clothes are of good quality, and they are very comfortable to wear. It is worth buying. I have collected the store and will come back to buy them if I need them.	C
It is very handsome and comfortable to wear. I repurchased it for the second time. The customer service is very considerate.	C
The clothes are of good quality and fit well. They feel good and make you look energetic when you wear them.	C
This is my second time buying this. The material and style are both top-notch and high-end. It is really worth buying at a low price!	C
The logistics was very fast, I received it in two days, the packaging was intact, the product is of good quality, and the color does not fade in water	C
I like the clothes very much, the workmanship is very exquisite, and the size recommended by the customer service is also very accurate ~ I am satisfied!!!	C
The clothes fit well and are comfortable to wear. I am very satisfied and will buy them again.	C
The clothes fit well, the quality is good and they feel comfortable. I plan to buy a few more pieces of other styles in this store.	C
I received the clothes, the quality is very good, the color will not fade after washing, it is the same as the description in the picture, I like it very much.	C
The quality is very good, the workmanship is fine, and it is very comfortable to wear. I recommend buying it.	C
This is the third time I have purchased this. I like the color and the size is just right.	C
The design of the clothes is very good, very nice, and the effect of wearing them is generous and handsome.	C
I received the clothes, and they look great when I wear them. They are loose-fitting and worth buying. They are good value for money. In short, I like them very much.	C
The clothes are very good, there are no extra threads, and the style is very good.	C
My husband said it was very comfortable to wear and the fabric was very good. I am very satisfied with the shopping.	C
The effect of wearing it is particularly good, the cost performance is also very high, it is very comfortable and good.	C
I have received the clothes, the logistics speed is really fast. I bought it for my brother and it fits him very well! ! ! !	C
The clothes look great, I like them very much, they are very stylish and full of Chinese style.	C
I finally bought the clothes I was satisfied with. I was very satisfied with the quality and workmanship. I would give it a 10.	C
Finally received the baby I needed, the item is very good, the price is good and cheap, thank you shopkeeper ~	C
Very nice clothes, great, the quality of the clothes is good, and they are very comfortable to wear. It was a pleasant shopping experience.	C
It's very good, the fabric is soft and feels good, the logistics is also very fast, if you like it, you can buy it	C
The quality is very good, just like it was made to measure, the price is cheap, and I am very satisfied with the quality.	C
The size fits perfectly and the seller shipped it very quickly. I put it on as soon as I received it and I am very satisfied.	C
The customer service is very professional. The key is that the customer service attitude is quite good. I like the seller's service very much. The logistics is also OK. Overall, I feel it is OK and trustworthy. I like it.	C
It's my first time buying this. I tried on the clothes and they are quite cool. They have personality and I like them.	C
Very good, very good, the quality is very good, I like it very much, and I am very satisfied with this purchase. The seller's delivery speed is fast and the customer service attitude is very enthusiastic. I have recommended it to my friends.	C
The size recommended by the seller is standard, the quality is very good, and it does not deform or fade after washing!	C
This is a very cool top made of very comfortable fabric. My roommates all say it looks great.	C
The design of the clothes is perfect. Thank you very much for the customer service's patient response. The delivery guy has a good attitude. He deserves great praise!!!	C
I received the item. The packaging was very careful and tight, there was no damage, and the courier service attitude was very good~	C
The Tang suit is absolutely amazing! I love it! The customer service is very enthusiastic and polite. Overall, I am very satisfied with the thoughtful service and high cost performance.	C
I was worried at first, but I was not disappointed when I got it. It is really good. Now they are offering more discounts. I will come again next time.	C
The shopkeeper's attitude is really good. He always answers my questions seriously. I express my sincere respect to him. There are not many good shopkeepers like him.	C
The clothes are the right size and look very handsome when worn.	C
I am very satisfied with the quality and workmanship, and I can't find any faults at all.	C
The seller's service is very good, the clothes fit well, the quality is good and the price is low, which is very affordable.	C
The clothes fit well and I like the effect when I wear them. The merchant's service is very good and it is very comfortable to wear. It is worth recommending.	C
The style is very nice and the quality is very good. I really like it.	C
didn't expect that the clothes would look so handsome when I wore them. The quality is also very good. Very good.	C
It meets my expectations. I will come back. The delivery is fast and the customer service attitude is also very good.	C
The clothes are of good quality and have a unique design style. They are worth recommending to everyone.	C
The product is very good, the delivery is fast, the seller is very enthusiastic, in short it is a pleasant shopping experience	C
The seller's service is very considerate, and the logistics is also good. It is better than the time I tried it in the physical store. Big thumbs up~	C
The workmanship is very exquisite and it looks very handsome when worn.	C
I am very satisfied with the Tang suit. The logistics and delivery service is very good! ! Please place your order quickly, don't hesitate~	C
Nice clothes, good style, fine workmanship	C
The speed is very fast, the quality is good, and the workmanship is also attentive.	C
The clothes are of good quality, look very handsome and energetic.	C
It's the same as the physical store outside. It's worth it to answer my questions patiently. I like it very much.	C
The clothes are of good quality, look good on the body, and are not expensive, so it is worth buying.	C
The effect of the clothes on my body is really good. I like the speed of delivery of the clothes.	C
The quality is very good and the style is very fashionable. I am very satisfied with the shopping.	C
Very cool, very slimming, and has beautiful patterns.	C
The fit is perfect and the price is really good.	C
I like it very much, I like it very much, it is very fashionable and comfortable to wear.	C
The logistics company has a very good service attitude and the delivery speed is very fast. It is a very satisfactory shopping experience.	C
I am very satisfied with the clothes. The store delivers very quickly, so you can buy it with confidence. I will collect it first.	C
The service attitude of Yanshi Logistics Company is very good. I give the product 10,000 likes and it is trustworthy.	C
Very good, very comfortable to wear, really satisfied!	C
Very good. The logistics attitude is also very good, the things are very good, I support your family	C
The clothes are of good quality and worth the price. They look good.	C
Very thoughtful, thank you dear store for such a good thing, the quality is good	C
Cotton and linen clothes are very comfortable to wear and are really good.	C
received the Tang suit. The price-performance ratio is very good. The owner recommended it to me. I like it very much.	C
The price is affordable and the logistics is very fast. I have collected your store and recommended it to my friends.	C
It's really a conscientious merchant. The clothes are of great quality and look very stylish.	C
This dress is very beautiful and worth buying. The price is not expensive.	C
I really like it, I support it very much, the quality is very good, exactly as described by the seller~	C
This is my first time buying from him, the quality is pretty good and the price is very cheap.	C
The most important thing is that the price is very favorable. I will patronize it next time. The quality is very good.	C
The quality is very good, very comfortable to wear, and very good.	C
It can be said that this was a very satisfying shopping experience. I didn’t expect the quality and workmanship to be so good.	C
Very satisfied! The size is perfect! The fabric is of good quality!	C
The delivery was very fast, the size was perfect, and the quality was very good.	C
I wish your business is prosperous. It is good. It is worth having and trustworthy. I like it.	C
The goods have arrived, the seller's service attitude is very good, I hope to give more discounts in the future, the goods are good	C
It's very comfortable to wear, it's really nice.	C
The material of the clothes is very good, it looks good on the upper body, recommended	C
I received the clothes, the size is right, the quality is also very good, I like it very much	C
The quality and workmanship are very good, and the price is very suitable.	C
I am very satisfied with the quality and workmanship, and the store ships very quickly.	C
Affordable, good choice very worthwhile, good choice value, like it	C
Very good, very comfortable to wear, with texture	C
The dress is very Chinese, which is exactly what I like.	C
I like this style, the texture of the material is also very good	C
The material of the clothes is very good and it looks very handsome when worn	C
Very good! Very comfortable. My friends all say it looks great on me.	C
I often buy from this store. The packaging is exquisite and the clothes are of very good quality.	C
It is comfortable to wear and the fabric is good	C
The logistics speed is very fast and the seller's service attitude is very good	C
The quality is very good, just as described by the seller, I like it very much.	C
The clothes are of very good quality and delicate. The recommended size is right and I am satisfied.	C
received the clothes and they look very elegant when I wear them. I like them.	C
My husband feels very good, it fits well and is refreshing.	C
The clothes are of good quality and fine workmanship. Satisfied	C
A good and cheap shopping, all five-star praise	C
Very good, fits well, and the delivery is fast	C
The quality is very good, no odor, and the packaging is very exquisite.	C
The clothes were received, the logistics was fast, and the clothes were good	C
You told me that they are similar, so why does it feel like this piece of clothing can be bought for just a few dozen bucks? Are you kidding me?	C
The stuff is very good and delivered very quickly	C
I was worried at first, but I was not disappointed when I got it. It is really good. Now they are offering more discounts. I will come again next time.	C
Fits perfectly and is of good quality	C
To be honest, this is the most satisfying shopping experience I have ever had on JD.com.	C
Comfort: They fit perfectly and are very comfortable. Sizing: I chose two sizes larger than usual and they were just right. Material: Cotton, no stretch. Fit: Standard. The quality is excellent, especially the blue, which is incredibly vibrant, resembling the azure blue of a lake or sky. It's beautiful. My only complaint is the slow shipping, which I hope will improve!	C
bought three pieces at once. First of all, the fabrics are really good, and the value for money is excellent. The styles and workmanship are all very good. I'll definitely buy two more in different colors. Haha, I'm quite satisfied. The only problem is that I have to go to Xiaohui Supermarket to pick it up for delivery, which is a bit far, which is not so pleasant. Overall, the clothes are a grea…	C
The price is cheap, the color is relatively positive, the version is also good, it is a loose version. You can buy the size recommended by the customer service, or buy a size smaller. It looks good and comfortable on the upper body	C
This product is worth recommending. It is well made, has no extra threads, is comfortable to wear, and looks great.	C
Bought two together, they are the right size and comfortable to wear.	C
It fits well and is comfortable to wear. It makes you look energetic when boxing.	C
Novel style, highlight personality, no color difference, no odor, reasonable price, and most importantly, comfortable	C
I tried it on as soon as I received it. The size is right and it is comfortable to wear. I will patronize it again in the future. It is worth the money.	C
I tried it on right after I got it. The fabric is soft and keeps me cool in the summer. The effect is very cool.	C
The style is beautiful, comfortable and breathable, the fabric is good, the size fits well, and the shape is very good.	C
It's just right, the material is good. It would be even more perfect if it had two more pockets for mobile phones.	C
I received the clothes, the quality is good, and they look very stylish when I wear them. There is no other description, just one word, handsome, and good reviews!	C
The product is received, the fabric is good, the workmanship is fine, the style is beautiful, and it is trendy and satisfying.	C
The quality of the clothes is very good. This is the second time I buy from you. I bought one last year and washed it many times without any deformation. It is a trustworthy store.	C
The design is very nice, the price is cheap, the fabric feels good, and the price-performance ratio is high.	C
The delivery was very fast. The clothes are a little small and don't fit well. The workmanship is OK.	C
My husband likes the clothes I bought for him very much. The style is simple and elegant, and the material is also good. It is worth recommending.	C
The upper body effect is handsome, the material is comfortable, and it has a strong Chinese style without losing its fashion sense.	C
Comfortable to wear, good feel, large size is enough, but still a little small.	C
It's OK, the size is satisfactory, and I plan to buy two more.	C
Comfortable to wear, good fabric, fashionable style, and inexpensive	C
The fabric is breathable and comfortable, the upper body shows temperament, loose and casual	C
The outfit has a very Chinese style, which is exactly what I wanted.	C
Received it, the quality is very good, it fits the body perfectly, simple and good-looking.	C
The color is suitable, the style is beautiful, and it has a bit of martial arts style!	C
The style is good, but it is troublesome to wear because it is not elastic!	C
The quality of the clothes is good, the workmanship is okay, and it is okay to wear even though there are a lot of loose threads.	C
It looks good, is comfortable to wear, and has not deformed after being washed with water.	C
I received the clothes and tried them on as soon as I got them back. They look good and the quality is great.	C
Just got it, I will review it later. I bought two at one time, big brands are trustworthy~	C
The fabric is comfortable to wear, the style is beautiful, it is worth buying, I like it very much	C
It's relatively okay. I originally ordered it without buttons, but I ordered it by mistake. But it's okay.	C
I am an old customer. It is good and suitable. I have always bought from this store. If you like it, buy it quickly.	C
What a good seller. I will come to you if I need this kind of product in the future.	C
The workmanship is not fine, the style is OK, it is an ideal style for fat people	C
Workmanship is good, fabric is good, and it is comfortable to wear	C
I hope the store will offer more discounts, notify old customers in time, and encourage repeat purchases. I wish your business will be prosperous.	C
This is my first time buying here. It is pretty good. Friends who like it can rest assured to buy it. It is a pleasure to cooperate with you.	C
I hope the delivery speed can be improved. Thank you. It is also affordable. Thank you. My colleagues all say it is good.	C
I confirmed it late, so I bought it for the third time. It is really worth the money, praise~	C
The texture and feel are good and the color is the same as the picture	C
I'm already a returning customer. The clothes are well made and look great.	C
Very good, the fabric is soft and comfortable, the size is right	C
Fits well and shows body shape, likes it, looks young and handsome	C
Cotton and linen are comfortable to wear and have good breathability. I have paid attention to it and will come again if I need it.	C
Generally speaking, this price is worth buying. If you like it, don't hesitate. The service attitude is good. Like it.	C
The clothes are not bad, I feel it would be better if it were a little bigger. I have a big belly, but overall it is okay.	C
Good, thumbs up, who told you to be so honest? Haha, thank you	C
The price of the clothes is very affordable, the cost performance is really good, I recommend everyone to buy it~	C
Breathable, lightweight, linen material, I like it very much	C
I didn't expect the style change to be so good. I bought something of good quality, nice to wear and cheap.	C
The clothes are exactly the same as in the photos, the workmanship is fine, it is worth having!	C
Finally found a good store, good service, good quality, I will buy again next time I have the chance~	C
I will come again next time. The service is affordable, thank you. The baby is very ideal, give it a thumbs up	C
There is no difference from the physical store, it is really good.	C
The clothes are nice, but only worn occasionally.	C
Just arrived, looks ok. Will buy again!	C
Loose fit, good overall effect	C
I wrote the wrong address, but customer service helped me fix it, which was great.	C
Not bad, good quality and good appearance.	C
The style is also suitable for the size	C
I bought it for the second time, it is as good as before	C
The cuff pattern has a little more blue elements. Because I bought a navy blue dress, it is better to match the colors of the cuff pattern with the colors of the other colors when designing. I suggest using a simple silk pattern or a cloud pattern for a more retro look.	C
The clothes are very fashionable and the turning rate is high. More Chinese style	C
I bought these clothes because my child's kindergarten had an activity to attend. The quality was okay, but they shrank a bit after washing, so I can only keep them at home. I will wear them again after they become thinner. Thank you.	C
I've already put it on and my friends all asked me where I bought it, haha.	C
The fabric is good, I am 195/230, but I still feel it is a little small and a little short	C
It's okay, the smell is quite strong, wash it and see	C
OK, I don't know if it's mine yet. My friend recommended it to me and I'm looking forward to it.	C
The fabric is okay, a little thin! Overall it's okay	C
That's it, it's worth the price	C
Regarding logistics, please give me a call when it arrives.	C
You shipped the wrong one, you gave me the black one	C
The workmanship and color difference are acceptable, but it is recommended to design the buttons in odd numbers instead of even numbers, which is not in line with traditional culture. I removed a button myself.	C
The dress is white with black embroidery, which makes it unique and beautiful.	C
To date, I haven't received the goods. I've been communicating with the store and the courier, but they've been arguing and passing the buck. I'm very disappointed. If I still haven't received the goods by this Friday, I'm going to file a complaint.	C
The size is not very accurate, it is a little small. But the effect on the body is good, and it looks very energetic.	C
The size is not right, the neckline design is problematic, and I got sweaty when I took it off	C
The quality of the clothes is excellent. The smallest size feels too big, so it is not suitable for people with a thin figure.	C
Except the length is a little short, everything else is OK	C
The clothes arrived at a good speed, but the clothes faded a little after the first wash.	C
So-so, not very good with pants or shoes	C
The logistics is too slow and the service attitude is very bad. Bad temper	C
Poor service, the goods did not arrive. I still haven't refunded my money. It has been a month.	C
Don't buy white ones if you have dark skin, you won't be able to control it.	C
The size is too large, it is recommended not to order a large	C
After washing it twice, it didn't feel any better.	C
The fabric feels ordinary, very common	C
This is the most regrettable purchase I've ever made. It looked okay in the pictures, but the actual product was very different! The most important thing is that when I bought it, the size I agreed to with customer service was much larger. Sigh... speechless! I just thought of it as a lesson learned and was too lazy to return it! I recommend everyone to buy with caution!!!	C
The color is fading, fading, fading! The cuffs aren't embroidered, and the workmanship is terrible. The sleeves are too long and disproportionate. Overall, it's terrible!	C
Not bad, it's good, but I feel that the size should be one size larger, but it's OK, just right, I'm used to good reviews	C
The material is good, the size is a bit large, the child wants this style, good review	C
It is much better than what I bought at another store. I will recommend it to my friends. I like the customer service attitude very much. I like it very much, haha. Yes, the quality is good.	C
I will continue to support you. It is affordable. I will ask my friends to buy it next time. I like it very much. I finally bought what I wanted. Thank you seller.	C
To be honest, this is the most satisfying shopping experience I have ever had. I am very satisfied with the attitude of the shopkeeper and the items.	C
will come again and will continue to pay attention to your store in the future. It is cost-effective and I like it very much. I will continue to patronize it in the future. I like it very much.	C
Severe wrinkles, even after washing and leaving it for a long time, it is still wrinkled	C
The quality is terrible, very disappointing. Like something from a 30 or 40 dollar street vendor.	C
Very good, don't hesitate if it looks good. I like it very much. The quality is very good and the delivery is fast. I will come again next time. I like it very much.	C
Good quality. My friend said that he looks more muscular when wearing it. Haha	C
I will cherish it	C
Very satisfied, excellent quality and service!	C
Not as good as the picture,	C
Good value for money	C
Very good	C
It's too expensive, not worth it, Taobao is cheaper and more	C
very good	C
Good things will definitely get good reviews. What can I say about this kind of thing? It's terrible! The logistics are slow. If you don't want to open a store, don't come to the market!	C
The clothes are nice, and I like the full Chinese style. This is what I want. The quality is very good, I love it!	C
Buy one size larger	C
Ah. It is worth having and I will come back next time. Friends who like it should hurry up and buy it. It is very affordable. I received it.	C
The goods have arrived. I will continue to pay attention to your store in the future. Friends who like it can place an order~	C
Very good, as always support friends who like it can rest assured to buy, the baby is very good	C
If you like it, you can decisively buy it. The baby is very good and I will give you a full score evaluation. It is very good.	C
I am very satisfied with the shopping. The quality is good and it looks very handsome. I will patronize it again.	C
Thank you from the bottom of my heart for letting me buy the baby I dreamed of. Thank you so much	C
Very good style	C
The goods have been received, the clothes are very cool to wear, the quality is good, it is worth buying	C
Bad review! When I placed my order on November 15th, this merchant said they couldn't issue an invoice because the finance department was on a business trip. I've been asked multiple times, but they still said they'd done it. As of today, December 25th, 40 days later, they still say they can't issue an invoice because the finance department is on a business trip! This merchant's ability to lie is…	C
This is the first time I bought such a good thing online. I recommend it to everyone.	C
I was quite surprised. I thought the font was printed but it turned out to be tattooed. I like it.	C
As good as always, it's really good.	C
Very good, it feels good, it is worth buying this	C
Received it, my friend likes it very much, the quality is very good, give it five stars.	C
The clothes were received and looked OK, but they were too big. I changed them.	C
The clothes were received, they are very good, I will continue to patronize them in the future	C
My husband likes the clothes very much and the quality is great.	C
It's convenient and good	C
Very good, the old man likes it very much and is very satisfied.	C
~ is cheaper, it’s more expensive	C
This one is also super awesome, I really don’t like it too much.	C
Poor service and slow delivery.	C
Hanfu and Tang suits, on JD.com. I love JD.com.	C
Well enough!	C
It looked great when I bought it, but it shrunk after washing... I don't recommend buying it without an iron.	C
The color is obviously different from the picture	C
suitable	C
I like it very much. It's really good.	C
The fabric is a bit uncomfortable	C
Very useful, I like it very much	C
Not bad, it fits well.	C
Not bad, quite satisfied	C
The clothes are okay, right?	C
Do you like it? Very comfortable	C
Very good. One size bigger.	C
Nice design	C
Fits well and looks good	C
General version	C
Fading too quickly	C
The clothes are nice...	C
Nice style	C
Worth having	C
Not bad, not bad.	C
Not very fond of	C
Nice clothes.	C
It’s not bad!	C
I bought two pieces from him: a buttoned jacket and a short-sleeved shirt. The short-sleeved shirt had a bad workmanship and was severely unraveling. I had to return it. The second shipment was even worse, with the collar completely crooked. I'll show it in the photos. I returned the item due to quality issues, but I had to pay for shipping myself. I contacted customer service, and they said to s…	C
Large front	C
Beautiful!!!	C
A little tight.	C
Well enough.	C
very good	C
good	C
good	C
good	C
good	C
The fabric is soft and feels very comfortable. My husband looks younger and cool when he wears it. It is worth buying	C
The quality is very good, the fabric is very thick, and there is a lot of filling, so it is very warm to wear. The style is novel, and my friends also said they like it. This color makes the skin look very white. It is very warm and comfortable to wear, and the price is also good.	C
The item I received is good value for money. It is very comfortable to wear and suitable for people like me who are in their 70s. The linen fabric is very cool. The logistics is fast. Thumbs up!	C
The clothes are very thick, the size is suitable for wearing, the fabric is comfortable to touch, the workmanship is very good, there are no extra threads, the stitching is also very neat, and it does not fade after washing. I am very satisfied and it is worth having	C
I bought it for my boyfriend. It fits him very well. He likes cotton clothes very much. The quality is very good, the workmanship is fine, the size is correct, there is no color difference, the thickness is moderate, and the price is not expensive. It is much cheaper than buying it in physical stores. More importantly, it is very warm when worn. I am very satisfied with it.	C
The package was received. The seller was very careful. The packaging was intact and there was no damage. The clothes were of good quality. They were the same as described by the seller. The size was right and there was no color difference.	C
The clothes are received, very good, very cool to wear in summer, the effect is very good, very handsome, beautiful and generous, also soft, very comfortable to wear, good quality, fine workmanship, very good, a shopping	C
Haha, it fits the right size, is slim-fitting, and looks good. The fabric is also good and feels very comfortable. The color is very bright. Great!	C
The fabric is lint-free, the workmanship is fine, and there are no loose threads. The recommended size is very true to size and fits well. The design is also very good. Five-star praise.	C
The Tang suit is of very good quality, very comfortable to touch, and shows class. It is much better than other materials, very soft and feels very blessed. The size is standard and the price is not expensive, so it is quite cost-effective.	C
I received the clothes and I am very satisfied with them. The quality is super good. I am thin and they look very light, but they are very good when I wear them. They have good texture and are very comfortable to touch. The most important thing is that they are very warm. The styles are very novel. I am very satisfied with this shopping experience.	C
The clothes are very nice, of good quality and no color difference. They are very comfortable to wear and have not faded after washing. The size is also very suitable. The style is very fashionable. The logistics is also very fast and I am very satisfied.	C
This coat is very retro, but the style is good and it looks great on the body. Young people will not look very satisfied when wearing it because it is very thick.	C
The clothes are good, with no color difference and very warm. The quality is good and there are no loose threads. They look very stylish and handsome when worn. They are worth recommending.	C
I received the clothes, and it was just cold, so I put them on directly. The fabric is very comfortable and durable, and it feels smooth and has no extra threads. It is consistent with the picture and worth buying.	C
The style is good, very breathable, the workmanship is also good, there are two pockets, my husband wears it, the workmanship is very good, the size recommended by the customer service is just right	C
The quality is really good, the style is very distinctive, the design is very reasonable, there are no extra threads, it is very good, not too thick, I am very satisfied.	C
Very good, very good, I received the clothes, the material is very good, very soft, it fits me well, I am very satisfied, the style is what I like, it makes me look very handsome and young, the seller shipped quickly and the service is very good, I wish your business is prosperous	C
The clothes are barely okay, but the customer service recommended size is not allowed. The waiter who wore the elephant fish tofu pudding	C
Haha, it looks very good, the clothes are very good, the fabric is very good, comfortable and soft, and the delivery guy is also very good	C
The delivery is timely, the fit is very good when I try it on, the version is super good, the workmanship is fine, it is comfortable to wear, and it looks good when I wear it.	C
The style is very nice, the workmanship is fine, there are no loose threads, the fabric is very comfortable, and I am very satisfied with the effect when I wear it.	C
The size is right, the quality is good, the customer service attitude is very good, the logistics is also very fast, the quality of the clothes is also satisfactory, the workmanship is fine, it is also very comfortable to wear, and the fabric feels good	C
The top is made of cotton and linen, which is very breathable and comfortable to wear. The material is not stiff and the style is good.	C
The fabric is very soft and thick, very good, the workmanship is very delicate, the effect is very good, very beautiful.	C
The effect on the upper body is great, the version is very correct, the style is fashionable and generous, the warmth effect is also very good, the quality and feel are very good, and the cost performance is particularly high	C
I received the coat. The fabric is very good. It is very comfortable to wear and makes me look slim and fit. It is cost-effective. I will buy it again if I need it.	C
The logistics speed is very fast, the size is right, and there is no color difference as described in the picture. The size is just right and the fabric is very soft.	C
Version: I like the look, but it's a bit tight, I'll buy a size bigger next time	C
I bought it for my dad. It is made of good material, absorbs sweat, and is comfortable. It is suitable for both home and outdoor use. My dad happily wears it to practice Tai Chi, and it is also very elegant. Good review	C
The size recommended by the customer service is very suitable. There is no color difference in the clothes. The color is very positive. The style is good and a little warm. I am generally satisfied. I will give you a reference.	C
The style is very unique, and you will definitely get a lot of attention when you wear it. It is loose, comfortable and breathable, and the cotton and linen material is just so comfortable.	C
The clothes are beautiful. The loose fit is comfortable and stylish. The fabric is also good and soft. My child loves it.	C
The fabric of the clothes is very good, the quality is good, it does not pill, it is very comfortable to wear, and it keeps warm. My husband likes it very much.	C
Haha, the clothes are very good and breathable. Thank you for the enthusiastic service of the store. The fabric of the clothes is soft and very comfortable to wear.	C
The style of the clothes is very good, it is very breathable, the workmanship is very fine, and there are no extra threads.	C
The sleeves of the clothes are very handsome and the workmanship is also very good. There are no extra threads. I have written about it several times. It does not shrink or fade. I feel it is a good deal.	C
The clothes are of great style and have a vintage feel. The material and workmanship are also satisfactory. They are comfortable and stylish to wear.	C
The color faded a lot and the shrinkage was slight	C
This style of coat is very good. It looks simple, but it features buttons, a good shape, and the quality is very satisfactory.	C
I bought this for my younger brother. He looks so handsome in it and fits perfectly, just like when I tried it on in the store. The price is also very reasonable. I had a very happy shopping experience!!!	C
The fabric of the clothes feels very good, the workmanship is also good, there are no extra threads, and it is very comfortable to wear	C
I bought a very fitting piece of clothing for my husband. The fabric is very comfortable to touch, and it makes me look thin, slim and handsome. The price is affordable. My husband likes the logistics delivery very much. It is fast and worth it.	C
I didn't expect to buy such clothes at this price. First of all, the appearance attracted me. It is a Chinese-style cotton jacket, retro and unique. The quality is really good. It is a conscientious seller.	C
The quality and workmanship are very good, the style is very beautiful, the color is right, it is very comfortable to wear, and it is also high-end. I like it very much	C
The quality is excellent, the style is nice, I have worn the clothes for a few days, the fabric is very good, and it has not shrunk.	C
I've been wearing this for a while now and it's fantastic. The design is thoughtful and comfortable. It's the best Chinese-style jacket I've bought in years. I love it and will definitely be buying it often.	C
Haha, not bad, the clothes are very comfortable, not bad, very good, the clothes are very comfortable, the size is right	C
I received the clothes yesterday and opened them to see the quality in the evening. The embroidery is very handsome and it has not deformed or wrinkled after washing. I give it a thumbs up.	C
I received the product, and I am very satisfied with the effect when I wear it. The style is also very nice, and there is no problem with the color. It is worth buying.	C
The coat is very thick and warm, looks good on the body and the style is also nice.	C
I received the item, the size of the clothes is right, it is very comfortable to wear, the texture of the fabric is very good, which is what I like.	C
received it quickly, and the quality is very comfortable. I washed it once, and the color didn't fade, which is pretty good. The style is very good, just what I like. I am very satisfied with the purchase.	C
The material of the clothes is good, the workmanship is fine, the version is relatively loose, and it is very warm	C
I received the clothes and I am very satisfied with the quality. It looks great on me and is thick enough to keep me warm. It is worth the money.	C
After washing, there was no shrinkage or fading! The clothes are very comfortable to wear and the delivery was very fast.	C
The clothes of big brands are different. They have good texture, fine workmanship and bright colors.	C
The clothes were received well and worth the money. They are very comfortable to wear. The logistics is also very fast. Like it.	C
The color of the product is very beautiful, thank you seller, the logistics is also very fast, the quality of the clothes is soft and comfortable	C
The top of this outfit is okay. As for the pants, I feel like they are not a set and they cost over 200 yuan. I feel like I only bought the top and the pants cost 100 yuan!	C
Haha, very good, very elegant, the store's service attitude is also very good, the fabric is soft, comfortable and breathable	C
The quality is really good when I received it. I tried it on and the size is suitable. I am also very satisfied with the fabric. Five-star praise.	C
My husband likes the clothes very much. They look exquisitely made and made of good fabric. They look good on him. Thank you to the seller.	C
The pattern design is very reasonable, the workmanship is fine, and it is the same as the store's description. It does not shrink or deform after washing. It is worth recommending	C
It is exactly what I wanted, the color is very bright, the size is accurate, the price is cheap, and the logistics is fast. I am very satisfied.	C
Good quality, nice style, good workmanship, and fast delivery. I am very satisfied with everything.	C
The jacket is very handsome, distinctive, meticulously made, of good quality, thick and warm	C
Very good, the fabric is comfortable and soft, the logistics is fast, great, the seller's attitude is also very good, the color is also very beautiful	C
The clothes are of good quality and look good when worn. The colors are beautiful and will not fade. It is worth recommending to buy.	C
The size is right, the upper body effect is good, the workmanship is fine, and the fabric is also soft and comfortable	C
After receiving the clothes, I tried them on immediately. There was no smell and they fit well. They are great clothes.	C
Haha, very good, nice, elegant, the clothes are very nice, the man in the Tang suit is very good looking	C
I received the clothes, they look of good quality, they fit me perfectly, the colors are beautiful, I give the store a good review	C
Haha, not bad, very perfect, the clothes fit very well, look very good, and fit very well	C
It's been so long since I last wore it! This dress is really good and very comfortable!	C
I just bought it, it looks pretty good, I tried it, it's quite comfortable, I'm very happy with this shopping	C
I received the clothes, the size is right, the quality is good, the workmanship is fine, and there are no loose threads. I am satisfied.	C
Very good, the clothes are very nice, the fabric is soft and comfortable, and they fit very well. The size is very good	C
I tried it on, the size is just right, the style is good, and the color does not fade. I like it very much!	C
I put on the clothes immediately and they were very comfortable. The color did not fade after washing. Not bad.	C
The style is very casual, very loose to wear, the workmanship is very fine, and there is no thread	C
The fabric is very comfortable, very comfortable to wear, no deformation, no fading, good reviews.	C
Very good, very good, the store is very elegant, the fabric is breathable and comfortable, and the softness is very good	C
It feels very comfortable to the touch, will not fade, has a good shape, and has no color difference. I like it very much.	C
The clothes are very good, fit well, are finely made, and the fabric is comfortable. I am very satisfied with them.	C
The fabric is soft and comfortable to wear, there is no color difference, the workmanship is also very delicate, the quality is very good, praise	C
I received the clothes, and they look great when I put them on. The style is quite unique and the fabric is comfortable.	C
The fabric of the clothes is very soft, the size is right, it is comfortable and fashionable to wear, I will buy it next time	C
The color is as good as the picture, the quality is good, the workmanship is fine, the size is just right, and the price is good.	C
The fabric is very comfortable, the style is beautiful, the whole person is energetic, and looks tall and classy	C
It is the style I like, the customer service attitude is also very good, satisfied, exquisite packaging, fine workmanship, very good quality, the upper body effect is very beautiful, the express packaging is intact	C
received the clothes and I am very satisfied. The customer service is very patient. I am not satisfied with the service attitude. The quality of the clothes is very good. The material is very comfortable to touch. The workmanship is careful and serious.	C
The color has been washed and will not fade, and the tailoring is also very good and exquisite.	C
The workmanship is so good, there is no extra thread on the body, the effect is very good, very thick and well packaged.	C
Bought it for my boyfriend, it looks great and he likes it very much, the fabric is very comfortable and makes me look taller	C
The clothes are of good quality, the colors and sizes are correct, I will come back next time	C
The clothes are very fashionable, good looking, and of great quality. They are very comfortable to wear, and the delivery is super fast.	C
It shows my temperament very well, the fabric is very comfortable and the workmanship is very exquisite. It is cheaper than the real store and it is really worth buying. The customer service responds quickly! ! ! ! !	C
Very versatile, very handsome, fashionable style, embroidery is pure handmade, I like it very much	C
This piece of clothing feels great, the material is very good, and it is very comfortable to wear. I have never bought this kind of clothing before, and now I buy it and try it out. I like it very much and it is a very satisfying shopping experience. I will patronize it more often in the future. I recommend buying it.	C
The clothes were lost. The damn pickpocket harmed the courier. The merchant restocked the stock. I received the clothes and am very satisfied.	C
The size of the clothes is very suitable. I have washed them several times and the color does not fade. It is really a good deal.	C
The quality of the clothes is very good, the style is also beautiful and fashionable, and it is very comfortable to wear. The seller has a good attitude and the delivery is fast. I am very satisfied	C
I really like this style of clothes, which can reflect the true traditional Chinese style.	C
Excellent, the material is very comfortable and looks good, I am satisfied, you can ask the store for the size	C
The seller's clothes are very beautiful, there is no color difference, consistent with the seller's description, the size is standard, it is worth buying	C
I checked it carefully after receiving it. There is no thread problem. The workmanship is very good and the quality of the fabric is very satisfactory.	C
received the product, the quality is very good, very unique, I don't know how many times I have bought from them, I am a real fan!!! Over the years, the quality and attitude have remained so good, too rare!!!	C
Super nice coat, my husband looks very stylish in it, very white, the price is worth it	C
I received the product. The style is simple and generous, and the effect on the body is also good. I have never bought this style before. I like it very much and am very satisfied.	C
There is no color adjustment or color difference, I am particularly happy and it is very comfortable to wear	C
Received it, and it's still very comfortable for several days. The fabric is really good, breathable and comfortable.	C
The fabric is very good, the workmanship is very good, the version is very correct, and it looks very handsome when worn	C
This style is simple, but it looks very textured and handsome when worn.	C
Good enough, the fabric is perfect, very, suitable for me, my friend likes it too, he said he wants to buy one too, I have recommended it to him	C
Very good, good quality, good fabric, good breathability, soft fabric, fast logistics	C
It finally arrived. It is simple and elegant to wear. I like the design very much. The color is also very beautiful. Great! ! ! !	C
This dress is of very good quality and looks great when worn, haha, I'm very satisfied and I will recommend it to my friends.	C
The clothes fit well and are beautiful. I like them.	C
I received the clothes, and they are just as I imagined. I am very satisfied. They are quite thick and the fabric is very comfortable. I am very satisfied and it is worth having.	C
The quality of the clothes is very good. I am very satisfied with this shopping experience. I let my husband wear the clothes when he went out to play. He looks very stylish.	C
Really good, good quality, feels comfortable, soft and comfortable, especially warm	C
The clothes are well collected, the quality is very good, the fabric is soft, the workmanship is fine, it is good to buy these clothes at this price, good	C
It is very nice to wear, very comfortable and fashionable. Very good and cost-effective.	C
The fabric of the clothes is very comfortable, the quality is good, the workmanship is good, and the style is very nice	C
The clothes are very stylish, very handsome, very good quality, reasonable price, simply great	C
I received the product, the color is the same as the picture, the fabric is very good, and the logistics is also very fast. In short, a thumbs up.	C
The quality is very good, the fabric is very soft and very comfortable. My husband wants to buy another set.	C
The clothes are of very good quality, look good, and are very comfortable to wear. I like them very much, and the delivery is also fast.	C
I like the clothes very much. The fabric is very comfortable to wear. The recommended size is also suitable. Everything is OK.	C
The logistics was very fast, it arrived the next day. I couldn't wait to try it on, and the effect was very good.	C
The so-called good quality and low price, the upper body effect is not bad, it is not too hot to wear in summer, good reviews, I will continue to pay attention in the future	C
It is very warm to wear, fits well, the fabric is good, and the seller's service attitude is also very good	C
I like this style of clothes, it suits my temperament very well, the quality is very good, and it is worth buying.	C
Very good, very good-looking fabric is good, the seller's service attitude is also very good, the logistics is also fast and good	C
The workmanship is really great, very handsome, and the fabric is very comfortable	C
I received the clothes, and they are very slim-fitting and the size is just right. The quality is very good.	C
The clothes are made of linen fabric, which is very breathable and of good quality. It is very cool to wear in summer.	C
The clothes are very exquisitely made, and they make you look very energetic and formal when you wear them. It’s great!	C
The clothes I received are of good quality. The size is right and the effect is very good. I give them a five-star rating.	C
I like the style very much, it looks good on the body, fits well and shows the figure.	C
The color of the clothes is very positive, the style is very good, easy to match, and worth buying	C
The style is very nice, my colleague took a fancy to it and grabbed it directly. It has a beautiful appearance, good quality, looks authentic, and the price is reasonable.	C
Good looking, good quality, very soft, soft, very temperamental, handsome	C
The material of the clothes feels very good, looks good when worn, is very comfortable, and I am satisfied.	C
I received the clothes, they are the right size and thick. They are the style I like and also my style.	C
The express has been received, the size is right, it makes me look very energetic when I wear it, and the delivery speed is very fast	C
I am thin so it fits me well. The clothes are very nice and I like them very much.	C
I received the clothes, the fabric is very good, it feels very comfortable, and the workmanship is fine.	C
Really good, I bought all the clothes for the New Year together, they fit me well, I am satisfied with the review	C
Some of them are not so good-looking after fading, and they are more sticky and uncomfortable.	C
received the clothes. The quality is very good. The fabric is very comfortable to wear. The effect on the body is also good.	C
The quality is good! The thick fabric is also very comfortable! The size I bought is just right and it is comfortable to wear	C
The clothes fit me well, the size is perfect, and the style is perfect for my temperament.	C
The quality and style are very good, the material feels very good, and it is comfortable to wear. Five-star rating.	C
I received the clothes. The style is casual and generous. The fabric is good and the workmanship is fine.	C
I finally received my clothes, the style is very good, the quality is good and the price is low. Thank you seller. To be honest, this shopping is the most satisfactory one for me. I highly approve of both the attitude of the customer service and the quality of the clothes. The size recommended by the customer service is also very accurate. Thank you seller.	C
Very good, very good, it has the style of Tang suit, very good looking, my brother said he will come to this store to buy next time	C
The styles of the clothes are very nice, the prices are very affordable, and they are very unique. I will come again.	C
It feels great and fashionable when I wear it. I predict that this dress will be very popular in the future!	C
The clothes are very nice and the upper body effect is great	C
It's a very handsome Tang suit, very skin-friendly and comfortable to wear. It's a very satisfying shopping experience.	C
The receipt was very good, there is no color difference, the fabric is very comfortable, and the color does not fade after washing.	C
The fabric is very good, very comfortable to wear, the delivery is very fast, and the courier is also very good.	C
The clothes feel good to the touch, the style is also good, and the material feels good.	C
It’s really good. The coat is very beautiful, very delicate and very warm.	C
I've been wearing it for two days and I'm giving my review. The Tang suit has a good shape and the fabric is very comfortable to wear.	C
Good-looking, very elegant, very good, the fabric is soft and comfortable	C
The item is good. I opened it and took a look. The quality is very good and the style is novel.	C
My brother said it looks good, is very comfortable, and has the beauty of ancient costumes. It's very good, haha	C
I received the clothes and I like the style. It feels very good to the touch. It is worth buying.	C
The size is right, the fabric is good, it is comfortable to wear, and the quality is good	C
The quality is very good, the effect is also good when worn, the clothes are very comfortable, I will come again next time, five stars	C
The quality of the clothes is very good. I have been wearing them for a while before reviewing them. They do not fade and are very comfortable.	C
The clothes were received, the fabric is good, the workmanship is fine, and it is comfortable to wear.	C
Affordable, cheap to wear, the fabric is soft and comfortable, wraps well, and has good breathability	C
The size is just right. The black color is a bit versatile. I have bought many things and I like it very much.	C
The effect of this dress on the body is really amazing. I am very happy to buy this quality, but I am also very fast.	C
This store is very good. I have been here several times. The service is very thoughtful. I will come again in the future.	C
Good, the fabric is good, the appearance is beautiful, the courier has a good service attitude, good reviews	C
The style of the clothes is very good, my husband likes it very much, he looks very handsome when he wears it, I am very satisfied with the purchase	C
The quality is pretty good, it looks very good, I like it very much, the customer service is also very good, very enthusiastic, very careful, good service attitude, good reviews	C
My husband wears the clothes very well, the quality and fabric are very good, and the delivery is also very fast	C
The clothes are very good, and everyone says they look good on them. His clothes are really good.	C
The size is right, the quality of the clothes is also very good, and the fabric is very comfortable!	C
The logistics is very good, the seller's attitude is very good, it is almost the same as the picture, the size and style are all good, in short, I like it	C
The size is right, the fabric is very comfortable, I like the color, very good	C
The quality and workmanship are very satisfactory, the price is very suitable, and the effect on the upper body is really very handsome.	C
The workmanship of the Tang suit is very delicate without any extra threads. I feel very satisfied with it. It is very good and trustworthy.	C
A domineering piece of clothing, full of personality, especially handsome	C
The fabric is very soft, the size is standard, the fit is perfect, and the price is great!	C
The logistics arrived very quickly, the quality is very good, and I am very satisfied with the effect on my body. It is very handsome.	C
The Tang suit is really handsome, the color is beautiful, and the size is right	C
It feels very good and looks very good. I like it very much. I am an old customer.	C
The fabric is very soft, comfortable, very elegant and looks good	C
Very stylish, and the rate of turning heads when wearing it is very high. It is a very satisfying shopping experience.	C
You can buy it as a gift. It is very stylish and of good quality. The overall size is good. I like it very much. I spent half a day choosing it when I bought it. There is no difference between the real thing and the picture.	C
The quality is very good, the price is affordable, the cost performance is very high, the size is just right, very satisfied, worth recommending	C
It is very comfortable to wear, the color is beautiful, the quality is guaranteed, and the delivery is fast.	C
Very good, the logistics is fast, very soft and comfortable, the fabric is good, the quality is good	C
The fabric is very comfortable, the style is very thick, and it is very warm to wear.	C
Very good, the logistics information is accurate, the color and style of the clothes are very good, very good, thank you seller for recommending this	C
The clothes are of very good quality, the same quality, much cheaper than those in physical stores, very comfortable to wear, I will come again if needed.	C
This jacket is very light but very warm, really nice, very good.	C
I have loved Chinese culture since I was a child. It is really great to wear this Tang suit and feel the strong Chinese atmosphere.	C
The color and texture are very good, the size is just right, and the logistics speed is very fast!	C
Very good, thank you, it looks very good, the fabric is also very good, the quality is also good	C
I received the clothes, they are very warm and stylish. Very versatile, I am satisfied	C
The quality is super good. This kind of material used to be prickly, but this time I don’t have to worry about it at all. The quality is very good and it is worth buying.	C
I received the baby, it is very comfortable to wear, the color is beautiful, and my husband likes it very much.	C
The color I bought for my boyfriend is very nice and he likes wearing this style of clothes very much.	C
This is a genuine Chinese-style Tang suit. I am very satisfied with it and the store’s service attitude is also very good.	C
The clothes I received are well made and look good when I wear them. I am very satisfied.	C
The clothes are very good-looking, the material and workmanship are very good, and the size is standard	C
The quality is very good, very comfortable to wear, the size is right, just like in the picture.	C
The fabric is good, the size is right, and it is very comfortable to wear	C
The quality is very good, good fabrics and workmanship, very stylish and looks good when worn	C
Very comfortable to wear, the material is good! I hope you will continue to make excellent works! !	C
Very good, the size is right, the fabric is very soft and very comfortable to wear.	C
Very good, very warm, and fits well on the upper body. A satisfactory shopping experience	C
The quality of the clothes is very good, it makes you look slimmer and looks good on you.	C
Very suitable, very beautiful, very comfortable to wear, great,	C
The product is received, the size is right, I like it very much, the logistics is also very fast, the service attitude is also good, it is worth recommending	C
The clothes are very distinctive when worn, with exquisite workmanship and thoughtful design.	C
It has no smell, is very thick, and is just right for wearing now.	C
The clothes were received, the quality is very good, cotton and linen fabric, the size is right	C
A simple, elegant, retro and trendy piece of clothing, it looks very cool when worn!	C
I received the product and I like it very much. I am satisfied with it. It is better than I thought. It is worth buying. It is worth the price.	C
Fits well, is correct, very comfortable, handsome, and fine workmanship	C
The clothes are of very good quality and look good. The styles are just right now. They are very good and worth buying.	C
The color of the clothes is very bright and the quality is also very good, it will not fade or shrink!	C
I like it very much. The fabric is good and it is comfortable to wear. It is a very happy shopping	C
The fit is perfect, the feel is very good, and it feels like very good quality.	C
The size is standard and the material is very comfortable. It is the same as the one in the picture. I especially like it. The store owner is very good.	C
The quality of the clothes is good. It is my first time wearing this style and it is very comfortable.	C
Now you are really too tall, the upper body effect is very good, the fabric and workmanship quality are very satisfactory	C
I like the product very much. The logistics is very fast, which is great. The fabric of the clothes is soft and comfortable. Very good.	C
The clothes are very good, I like them very much, the fabric is comfortable, and the price is affordable, much cheaper than in physical stores.	C
The fabric of the clothes is good, the seller's service attitude is good, the logistics is fast, and I am very satisfied with the shopping	C
Very beautiful, very good, my friend said it looks very good on her, and she decided to buy one too, very good, thank you	C
It's quite standard, really good, and fits perfectly when worn!	C
It feels very textured when I get it, and the size recommended by the seller is also very suitable. I will buy it again	C
The clothes are very comfortable to wear, well made, and look very handsome when worn	C
am an old customer. The logistics is very fast, the clothes are always in good condition, the quality is very good, and the material is also good.	C
The fabric of the clothes is very good, and the effect on the body is very suitable and has a very ethnic style!	C
The clothes were received, the delivery was fast, the clothes were consistent with the actual items, the quality was very good, the package was not damaged, I feel very good, and the seller's service attitude was also very good	C
The material is soft to the touch, the size is very suitable, I like it very much, good reviews	C
It is very comfortable to wear, especially in summer. It feels great and meets my expectations for Tang suits.	C
The clothes are very good, very warm and thick, and they look good on me. The fabric is good and worth buying. The shipping is fast. The logistics is also fast and the size is true to size. I am very satisfied.	C
The clothes arrived, the logistics was very fast, the fabric was soft and very comfortable to wear	C
The clothes I bought with my friends look very handsome and have a strong Chinese style.	C
I don't know how those good reviews are fake. I chose the size provided by the merchant, and it was too small and too short. Those who buy later should be careful.	C
It looks great on my boyfriend as a birthday gift, simple and clear.	C
was a little worried when I first bought it, but I was very satisfied after receiving the product. It was so cool and the quality was pretty good.	C
The quality of the clothes is very good. I will come again next time. It is worth buying. It is very good and the style is also unique.	C
The feel and quality are great, and the fit is great.	C
My husband likes it very much. The style is novel and it looks elegant and fashionable when he wears it.	C
The clothes are of very good quality. My husband likes them very much. It's good and I will buy them again.	C
A very successful shopping, very affordable. The price is not expensive. It is worth buying. It is also possible.	C
Overall, the price is quite reasonable, and I like it very much.	C
I bought this for my friend, he likes it very much, it looks very nice on him, I will buy it again next time	C
Very good, very temperament, good quality, very soft, very handsome	C
The fabric is soft, comfortable, breathable, casual and fashionable, and the quality is also good. It is really good.	C
The product is good, very cost-effective, the courier is also very dedicated, the delivery is on time, the product is great, very satisfied, a very pleasant shopping experience, five-star praise	C
Very perfect, very good, I like it very much, it is very suitable for everyone to wear, I have recommended it to my friends	C
Exactly the same as in the picture, very good, very comfortable and stylish.	C
The fabric is also very good, the workmanship is also very delicate, I have already paid attention to your home	C
The product is very good, very comfortable to wear, and the seller's service attitude is very good, high praise	C
The style is very good, the quality is also very good, very satisfied, the color is very positive.	C
The customer service attitude is very good, the delivery is fast, the logistics speed is also very fast, the goods are received quickly, and the logistics delivery is very fast	C
The version is very good, the workmanship is exquisite, and the fabric is soft and comfortable	C
I have received the item, the fabric is very comfortable and I am very satisfied with the effect when I wear it!	C
The boss is very nice, nothing to say, the clothes are of very good quality and look very handsome when they are worn	C
I have always wanted to buy a piece of clothing like this. I am very satisfied with it after I put it on. The style and quality are very good. It is good value for money.	C
The style is very good and the color is relatively pure! Great!	C
It looks very handsome when worn, the price is very handsome, and there is no color difference	C
Good quality, my husband said it is cool to wear, especially suitable for summer, thank you seller	C
Anyway, I like it very much, and it is almost the same as what I bought outside. I hope to visit our store again next time. It is almost the same as what I bought outside. I like it very much. If you like it, you can comment	C
The effect on the body is very good, the color does not fade after washing, very satisfied	C
Excellent value for money, and the fit is excellent. I'm very satisfied and will come back next time.	C
Bought it for my brother, he said it was very good, fit well and looked very handsome.	C
The fabric of the Tang suit is very soft and easy to put on. My husband likes it very much.	C
Very neat clothes, good quality, very handsome when worn!	C
I received the product, the quality is very good, it is very comfortable to wear, I like it very much, and I will continue to patronize it.	C
The clothes are very beautiful, very comfortable to wear, and feel good to the touch	C
The clothes are of good quality and fit well. They are slim fit. I like them.	C
Good quality, very comfortable and cool to wear, I recommend everyone to buy	C
The quality is good, the clothes are consistent with the pictures, the styles are very versatile, I like them very much	C
The jacket is of good quality, has a nice shape and is comfortable to wear. I highly recommend it.	C
received the product, it is the same as described by the store, the quality is very good and it is very comfortable to wear!	C
The product is exactly the same as in the picture, good as always and fits perfectly.	C
The product I received is consistent with the description of the merchant, and the effect on the body is quite satisfactory. Good review	C
Very comfortable, very good-looking, very convenient, very beautiful	C
The quality is very good and does not fade, the version is very correct, and the style is simple and elegant.	C
Good fabric, very comfortable to wear, fine workmanship	C
Very comfortable to wear, the real thing is the same as the picture, I like it very much, the express delivery is very fast	C
The shopkeeper's service attitude is very good, the seller's service attitude is also OK, the logistics speed is very fast, I like it very much~	C
The product is very good, very comfortable to wear and the size is right. Very good	C
The upper body effect is very good, the size is right, and the quality is good	C
Very good, good quality, comfortable and fit, very stylish to wear	C
The clothes are very nice, I like the style and the quality is also good, I like it	C
Bought this for my husband to wear at the company's annual meeting. It fits him perfectly.	C
received the clothes and I am really satisfied. The logistics delivery speed is also very fast. The clothes are very cost-effective.	C
My husband tried it on and it was the right size and the fabric was very comfortable.	C
The clothes are very nice. I bought them for my brother. He looks very handsome in them and I am very satisfied with them.	C
The fabric is soft and comfortable, very comfortable to wear, and the price-performance ratio is very high.	C
Goods arrived, the style is great, the fabric is very comfortable to wear.	C
The shopkeeper's attitude is really good. He always answers my questions seriously. I express my sincere respect to him. There are not many good shopkeepers like him.	C
Really satisfied, very comfortable to wear, good quality, thank you store, I will come again next time	C
The customer service is very good and can solve customer problems in a timely manner. The quality of the clothes is very good and worth the price.	C
It is really suitable, the style is very novel, and the workmanship is also very good	C
I really like this type of clothes. I put them on as soon as I received them and I like them very much.	C
A very nice jacket, really nice, super nice looking.	C
This is the first time I wear this style of clothes. I look very handsome and I like it very much.	C
The clothes were received, the price was cheap, the logistics was fast, and the seller's attitude was also very good. Thank you seller	C
The clothes are very cool to wear, the price is worth it, very good, I will buy them again next time	C
It is consistent with the description in the picture, the style is very novel and fashionable, I like it very much.	C
I tried it on after receiving it, and it really fits me perfectly, very good.	C
Very nice clothes, full of Chinese style, super good	C
The size is standard, the fabric is soft, very good, and the packaging is also good!	C
The quality is very good, the workmanship is fine, the price is very affordable, I recommend everyone to buy	C
Very good quality, fine workmanship, real materials. Very satisfied	C
The size of the clothes is right, and it looks very handsome	C
There is no difference between the picture and the actual product. I am very satisfied and happy.	C
The clothes are very nice and they make me look elegant. I like them very much.	C
I like this product very much. It is very thoughtful. The seller has a good service attitude. I will patronize it next time. Thank you.	C
The color of the clothes is very bright and I am very satisfied with it. The logistics and customer service are also very good. Five stars.	C
The quality is very good, very comfortable to wear, the clothes are the same as described by the seller.	C
The style is very good, I like it very much, the size is right	C
Very good brand, fits well, full marks, will continue to buy if needed.	C
The fabric is thick and nice, and the style is good.	C
The store's service attitude is good, and the products are very good. The quality is very good and the price is affordable.	C
The formal clothes are pretty good, at least you don’t have to worry about the quality, and they are very convenient!	C
I will definitely come back next time. The owner is very patient. It is worth buying. Like it. It is very good.	C
The quality of the clothes is very good, the fabric is comfortable to wear, and I am very satisfied with the shopping.	C
The clothes are the style I want, the quality is very good, the workmanship is fine, I will buy them again	C
After receiving it, I couldn't wait to unpack it and try it on. It fits perfectly.	C
I received it, tried it on and found it was the perfect size.	C
The size is particularly suitable and the price is particularly favorable.	C
The clothes look fashionable and stylish. I am very satisfied and will buy them again.	C
The clothes are of good quality, very thick and warm, I am satisfied.	C
The clothes are as good as always, the feel is delicate and smooth, and the quality is also very good	C
The clothes are very handsome and look good on you. Very nice?	C
The effect is very good, the quality is good, and the price is reasonable	C
received the item, the clothes look great on me and the quality feels good.	C
It can be said to be very good, very cool. The workmanship is very fine	C
Good service attitude, good quality, very suitable for wearing, very satisfied.	C
Very comfortable to wear, the material is good! I hope you will continue to make excellent works! !	C
The size recommended by the store is just right and the clothes are very comfortable to wear	C
The courier service attitude is good, give five points. The product is received, high-end atmosphere	C
The fabric is very good, comfortable and good looking, not bad	C
It’s the first time I bought white clothes. They look very handsome on me. My son likes them very much.	C
The packaging is very good, the delivery is fast, the clothes are of good quality, the price is affordable, and I am generally satisfied.	C
The outfit has a unique flavor and is very handsome.	C
The seams of the pockets are torn and there are too many loose threads. I give a bad review.	C
The designs on the clothes are very beautiful, especially exquisite	C
The style is very beautiful and fashionable, and the quality is absolutely guaranteed and worth buying.	C
It is much cheaper than the physical store. I like it very much and it is considerate of customers. I will continue shopping. The quality is also good.	C
I am very happy to be able to buy such suitable clothes. Thank you for the size recommended by the store.	C
Very comfortable to wear, the quality is better than other stores, and the logistics is also very fast	C
I really like this kind of Chinese style clothes, they look neat and handsome when worn.	C
I didn’t trust JD.com at first, but a friend introduced me to this store and the clothes there are really good.	C
I received the item today and I'm very satisfied. Thank you, boss! Remember to take advantage of the discount next time you come.	C
The colors are beautiful, there is no color difference, and the quality is great.	C
The customer service is very professional, the quality is very good, the luggage is very comfortable, the logistics is also very fast, and the quality is OK.	C
The body effect is very good, and the quality is also good, and it is very fashionable. I like it very much.	C
My husband looks great in it and the material is very comfortable.	C
Fits well, quality is very good, logistics speed is fast and service is good, very satisfied	C
The clothes are very fashionable and the feel is good and the price is not expensive	C
Great, the overall thing is good. The delivery is very fast. Give it a thumbs up. The logistics is also fast. It is very good. Great. Great.	C
Very good, I have bought it several times, it is very comfortable to wear, handsome, the quality is very good, the seller's service attitude is also good, good reviews	C
Received it, the clothes are good, and they fit well and are very comfortable to wear	C
have shopped in this store several times, and the clothes are very beautiful.	C
It's especially good. I didn't expect that there would be such a cheap and good product. It's good.	C
The store's service attitude is very good. Friends who like it don't hesitate. It's very worthwhile and a good choice~~~	C
The clothes are very nice, just as I imagined, and the quality is very good	C
It's very cool to wear and the clothes are very comfortable. Very good	C
The clothes are very nice and the styles are particularly beautiful. They are great.	C
The quality is very good, the service attitude of the shopkeeper is really good. I am sorry for the late confirmation. I am happy.	C
Good. The quality is also very good. I like it, the service attitude is good, and the logistics is fast.	C
The workmanship is excellent, it feels good, and it is a good shopping experience	C
The goods have been received, the quality is very good, the fabric is very soft, and the logistics is fast	C
Good quality, suitable size, good style	C
[truncated: 3,993 more rows]
