# Supplementary material for: Exploring drivers of modern Hanfu purchase in digital commerce: A mixed-methods perspective
Source: PLoS One. 2025 Nov 19;20(11):e0337228. doi: 10.1371/journal.pone.0337228 (PMC12629456; doi:10.1371/journal.pone.0337228)
Supplement: S2 File — This file provides the Python code based on the SnowNLP library. It was used to perform sentiment analysis on the consumer review dataset. (TXT) [file pone.0337228.s002.txt]

```python
import numpy as np      #First, import the numpy library and the pandas library.
import pandas as pd
```

```python
data = pd.read_excel('data6.xlsx')     #Read the file data6.xlsx/csv.
data.head(40)                 #Look at the first 40 data points of the data.
```

```python
from snownlp import SnowNLP    #Start using SnowNLP
```

```python
def snow_result(comemnt):    #Perform sentiment analysis using snownlp. Define that if the analysis value is greater than 0.6, it is positive (represented as 1); otherwise, it is negative (represented as 0).
    s = SnowNLP(comemnt)
    if s.sentiments >= 0.6:
        return 1
    else :
        return 0
data['snlp_result'] = data.comment.apply(snow_result)   #Write the results of the sentiment analysis into a new column named 'snlp_result' in the 'data' table.
print(data)
```

```python
data.head(50)   #View the first 50 analysis results of the data
```

```python
data.to_excel('6.xlsx')       #Save the analyzed results of the "data" file as a 6.csv/xlsx file.
```
