# Supplementary material for: Exploring drivers of modern Hanfu purchase in digital commerce: A mixed-methods perspective
Source: PLoS One. 2025 Nov 19;20(11):e0337228. doi: 10.1371/journal.pone.0337228 (PMC12629456; doi:10.1371/journal.pone.0337228)
Supplement: S3 File — This file includes the raw data obtained from the survey. The dataset was used for the empirical analysis of the consumer purchase intention evaluation scale. (XLSX) [file pone.0337228.s003.xlsx]

## Sheet: δ����6
age	gender	undergraduate	I have a great fondness for the essence of Hanfu	I think the culture of Hanfu has enhanced my pride in traditional Chinese culture	I hope to see more publicity about the culture of Hanfu	The size of the product I purchased is just right	The production techniques of the product I purchased are very good	The fabric of the product I purchased is excellent	Customer service staff can provide me with matching suggestions	Customer service staff can continuously improve the quality of service	Customer service staff can actively answer my questions	I prefer brands that can offer design suggestions together	Participating in product design makes me very happy	Participating in product design can enhance my interest in the product	The online page design of this brand is very attractive	The online page of this brand has interactivity	The information on the online page of this brand is very clear	The layout of the online page of this brand is very neat	I have met many people who are interested in modern Hanfu through social media	Social media is my main channel to learn about the offline activities of modern Hanfu	Recommendations or positive reviews on social media will prompt me to purchase products from this brand	I plan to spend more on modern Hanfu rather than conventional clothing	I am willing to recommend the brand’s products to others	Compared with similar products on the market, I am more inclined to
32	female	undergraduate	6	6	6	4	4	4	3	1	1	6	6	7	6	6	7	7	7	7	6	5	6	5
21	female	Junior college	6	3	4	6	2	3	2	3	4	5	6	7	4	5	6	5	5	4	5	5	6	5
23	male	undergraduate	6	5	4	5	6	7	7	6	3	7	5	7	7	3	5	6	5	4	6	7	6	7
27	female	undergraduate	2	4	3	2	3	2	4	4	2	7	6	5	4	6	5	6	6	4	6	5	3	4
23	male	undergraduate	3	2	5	6	5	6	2	3	2	7	7	7	6	7	5	5	4	4	3	5	6	6
29	male	master degree	2	3	5	4	5	4	5	7	7	7	4	6	4	4	6	6	5	5	6	5	5	5
59	female	high school	6	3	4	2	1	3	4	5	3	5	3	4	6	5	2	4	2	2	4	4	4	4
30	female	undergraduate	7	7	7	4	3	7	5	6	5	7	7	6	6	6	7	7	6	5	5	6	7	6
31	male	doctor degree	6	4	3	3	4	5	6	5	5	4	5	6	6	7	7	6	5	6	4	6	5	6
19	female	undergraduate	4	5	5	4	3	4	3	2	1	5	6	5	6	5	7	6	2	1	3	4	5	4
29	female	undergraduate	5	6	7	7	6	6	4	6	6	6	7	7	7	7	7	7	7	6	6	7	6	7
45	female	Junior college	6	6	6	6	5	7	5	5	4	6	6	5	6	6	5	5	6	5	5	5	6	6
29	female	undergraduate	4	5	5	4	6	5	7	5	6	7	6	7	5	7	6	5	5	6	7	7	5	6
23	female	undergraduate	3	6	4	3	1	5	2	1	3	5	6	7	7	6	5	7	5	6	7	5	5	5
15	female	Junior college	5	6	5	7	5	5	5	5	4	7	7	7	7	5	7	6	7	7	7	6	7	7
32	female	undergraduate	6	7	6	4	3	5	4	4	5	6	6	7	6	6	6	7	4	3	4	7	6	6
41	male	undergraduate	5	6	5	6	5	7	7	6	5	6	6	5	6	6	7	7	6	7	6	7	7	6
28	female	undergraduate	5	5	6	5	5	6	5	7	7	7	6	6	6	5	6	7	6	5	7	6	4	5
22	male	undergraduate	3	2	5	4	4	6	5	2	4	2	5	4	6	4	6	5	5	3	6	6	5	5
41	female	undergraduate	5	4	6	5	4	4	4	5	4	5	6	7	3	4	5	4	7	5	6	6	6	5
15	male	high school	4	5	4	4	5	5	4	5	5	6	5	5	6	6	6	5	6	5	5	5	6	6
26	male	Junior college	4	5	4	3	4	4	6	5	6	7	6	5	5	6	6	7	6	5	6	5	6	6
22	female	undergraduate	5	6	6	4	6	5	6	6	6	6	7	7	6	6	7	6	6	5	6	6	6	6
28	male	undergraduate	5	6	5	4	4	6	6	7	7	7	7	7	6	6	7	7	7	6	7	6	7	7
31	female	doctor degree	5	6	5	4	4	5	3	4	1	4	4	5	2	2	5	4	5	6	4	5	6	6
28	female	undergraduate	4	3	4	6	1	5	3	1	5	4	5	3	4	5	6	5	2	5	1	4	3	4
29	female	master degree	5	3	2	3	5	2	6	4	3	6	4	6	3	6	2	4	6	5	6	5	5	4
20	female	undergraduate	5	5	4	4	4	5	7	6	7	7	5	6	5	6	4	6	2	2	1	5	6	5
23	female	undergraduate	4	5	6	4	5	6	5	5	4	6	5	5	7	7	7	7	6	7	6	6	6	6
21	male	undergraduate	4	5	5	5	4	6	5	5	6	6	7	7	6	5	6	5	6	6	5	7	6	6
20	female	Junior college	7	6	5	6	6	6	5	7	5	6	7	7	6	6	5	6	5	4	4	5	6	6
33	female	master degree	5	4	3	2	3	2	4	5	6	4	1	2	3	4	3	3	4	5	6	4	3	4
33	female	Junior college	7	5	5	7	7	7	5	4	5	7	5	7	6	6	5	7	4	4	4	7	7	6
20	male	undergraduate	4	3	4	4	3	5	5	4	4	6	6	7	5	5	5	6	5	5	5	5	6	5
26	female	undergraduate	5	4	5	5	4	6	4	5	4	7	5	7	6	6	6	7	5	5	5	6	5	5
27	female	undergraduate	5	4	4	4	5	5	5	4	6	3	6	7	2	4	2	3	3	3	4	6	3	5
21	male	undergraduate	5	6	7	7	6	7	6	5	6	4	6	6	6	7	7	6	6	5	6	6	7	7
35	female	undergraduate	5	4	4	5	4	5	5	6	5	6	7	7	6	7	6	7	6	5	6	6	6	6
26	male	undergraduate	5	5	4	4	4	5	6	2	3	6	5	7	5	3	5	4	5	5	6	5	7	6
21	female	undergraduate	6	7	4	5	3	3	4	2	4	5	7	7	6	6	7	6	6	4	6	6	5	6
30	male	master degree	5	4	5	4	5	4	7	6	4	5	6	7	3	5	6	5	6	5	7	6	7	7
15	female	high school	5	5	6	6	6	6	5	4	4	7	6	7	7	6	7	6	7	6	7	7	6	6
21	female	undergraduate	7	6	6	7	7	7	3	7	2	3	5	3	6	5	4	6	5	3	5	6	6	6
22	female	undergraduate	7	7	6	7	6	6	4	5	4	7	6	6	5	6	6	7	7	6	6	7	6	6
29	female	Junior college	5	6	5	5	4	3	4	6	2	7	7	6	6	5	7	6	5	5	6	5	7	6
45	female	undergraduate	6	5	5	5	7	5	5	5	4	7	7	7	7	6	7	7	7	6	7	6	5	6
29	female	undergraduate	4	3	4	3	2	3	4	3	4	2	4	3	2	2	1	1	4	4	3	3	3	3
43	female	Junior college	5	4	7	5	4	3	4	4	3	6	6	5	6	6	7	6	6	7	7	6	7	6
19	male	Junior college	4	6	4	1	6	5	7	6	7	6	7	6	7	6	7	6	7	6	7	6	7	6
26	male	undergraduate	4	4	5	4	5	3	6	7	5	6	5	6	7	6	5	6	6	6	5	6	5	6
23	male	undergraduate	4	3	5	4	4	5	7	7	6	7	7	6	6	6	7	7	7	6	6	6	6	6
26	male	undergraduate	7	5	6	4	4	5	3	5	2	6	7	6	5	6	7	5	7	6	7	5	7	6
32	male	master degree	4	5	4	6	4	5	7	7	5	6	7	5	7	6	7	6	5	3	4	6	7	6
32	female	doctor degree	5	5	5	5	5	5	2	2	4	5	6	5	5	6	5	4	4	5	5	4	5	5
22	female	undergraduate	1	2	2	3	2	4	3	2	3	3	2	2	2	2	2	1	3	2	2	2	3	3
32	female	undergraduate	5	7	5	6	6	3	7	3	2	7	7	6	7	7	6	7	5	4	5	5	7	5
31	female	undergraduate	6	7	6	7	6	6	5	4	4	6	6	6	5	5	5	6	6	6	6	6	6	6
21	female	undergraduate	6	6	5	7	7	7	4	5	4	6	5	7	5	6	6	5	6	5	6	6	5	6
18	male	Junior college	4	4	5	4	5	5	5	6	5	5	6	7	5	7	6	6	5	6	7	7	7	6
28	female	undergraduate	6	7	7	5	4	5	7	5	7	6	6	6	7	6	6	7	7	6	6	7	7	6
35	female	master degree	6	4	5	6	4	3	5	7	4	5	6	5	4	5	3	4	5	2	5	4	6	5
34	female	undergraduate	4	3	3	5	3	4	3	2	2	5	6	7	6	6	6	5	3	5	3	3	2	2
29	female	master degree	6	7	7	4	6	5	6	7	7	7	6	7	6	7	7	7	6	5	6	7	7	6
33	male	undergraduate	6	6	5	4	6	6	1	1	4	6	7	7	7	7	7	6	6	4	6	6	5	6
26	male	undergraduate	3	5	2	4	5	4	3	5	4	3	1	2	6	5	7	5	3	6	1	5	6	5
20	female	undergraduate	4	4	4	4	7	5	5	7	6	7	6	5	6	5	7	7	6	5	6	5	6	5
26	female	undergraduate	5	5	5	4	5	4	5	6	6	7	6	6	6	6	6	6	6	6	6	6	6	6
19	female	undergraduate	6	7	4	6	5	4	7	7	7	5	7	7	7	7	7	6	6	7	6	6	6	6
29	male	Junior college	5	4	5	4	5	4	7	7	7	7	7	6	7	6	6	7	5	5	5	7	6	6
24	female	undergraduate	4	5	6	4	6	7	5	6	6	7	6	6	5	5	6	6	5	5	6	7	6	6
34	female	undergraduate	6	6	6	5	5	3	7	6	7	7	6	5	4	4	5	3	5	3	5	6	4	5
29	female	undergraduate	4	5	3	3	4	3	4	5	2	4	5	4	3	4	6	4	3	5	3	4	4	4
30	female	undergraduate	5	6	4	4	4	5	7	7	7	6	5	6	7	7	7	6	6	7	7	5	5	5
27	female	Junior college	7	7	6	5	4	5	4	5	4	7	6	5	6	5	7	7	7	6	7	6	5	6
20	female	undergraduate	7	4	3	7	4	5	4	4	5	5	5	4	5	6	5	4	6	6	4	5	6	5
24	female	undergraduate	6	7	7	5	6	5	5	6	6	6	7	7	7	7	7	7	6	6	6	6	6	6
29	female	master degree	7	7	6	4	5	4	4	5	5	7	7	7	7	7	7	7	6	6	6	7	7	7
28	male	undergraduate	3	2	3	5	4	4	4	5	7	5	5	6	7	6	5	7	5	6	4	6	6	5
20	female	Junior college	5	5	5	4	5	4	6	7	7	7	7	6	5	7	5	7	7	5	6	6	5	5
21	female	undergraduate	5	4	5	4	5	6	5	4	5	5	5	7	5	6	6	6	6	7	2	5	5	5
21	female	undergraduate	5	7	6	5	6	5	5	5	5	6	6	6	7	7	7	6	6	5	5	6	6	5
32	female	undergraduate	6	4	5	3	3	4	3	2	5	5	6	7	5	6	7	6	5	3	6	5	6	5
19	female	Junior college	1	3	4	2	4	1	4	3	2	6	6	5	5	5	6	5	5	4	4	4	4	4
28	female	undergraduate	5	4	5	5	4	3	5	4	6	3	5	3	5	5	3	4	3	4	3	4	6	5
23	female	undergraduate	6	6	7	4	5	5	5	7	6	4	4	5	7	6	5	6	5	4	5	5	7	6
29	female	Junior college	6	6	6	4	5	5	4	5	6	7	7	5	7	6	7	7	6	5	7	7	7	6
19	female	undergraduate	6	5	6	4	6	5	3	5	2	5	7	4	7	6	5	6	3	3	2	4	6	5
33	female	doctor degree	6	6	5	5	6	6	3	4	3	6	6	7	6	6	6	7	6	6	6	6	5	6
30	male	undergraduate	4	4	4	4	4	4	7	5	5	7	6	7	7	7	7	7	6	6	6	7	6	6
38	female	Junior college	5	4	6	6	5	4	4	4	4	6	6	7	7	7	7	6	5	5	4	6	6	6
28	female	undergraduate	4	5	5	5	5	4	3	4	5	7	7	7	7	7	6	7	7	5	6	5	6	5
33	male	master degree	4	3	2	2	5	4	4	5	4	5	6	6	5	4	5	5	5	4	5	5	6	5
29	female	undergraduate	7	7	6	7	7	6	4	2	1	6	5	7	6	7	5	5	4	3	5	6	7	6
29	male	undergraduate	5	4	2	6	3	2	4	5	4	7	7	7	7	7	7	7	5	5	5	6	6	6
17	female	Junior college	5	6	5	5	4	6	4	6	6	6	6	7	6	6	5	6	2	2	1	4	5	4
25	male	undergraduate	5	6	5	3	5	4	7	6	7	7	7	6	6	6	7	6	6	5	6	7	6	7
19	female	undergraduate	6	5	3	7	6	6	6	6	5	5	5	5	5	6	5	6	6	5	5	5	6	5
29	female	undergraduate	2	5	5	3	2	3	5	4	4	6	7	5	7	6	6	7	5	5	4	5	6	5
33	female	undergraduate	7	7	7	3	6	6	5	5	6	5	6	7	5	6	7	6	6	5	6	7	6	6
27	male	undergraduate	4	4	5	4	5	4	4	5	5	6	7	7	7	7	7	6	6	5	6	6	6	6
29	female	undergraduate	6	7	5	6	5	6	4	4	3	3	6	6	6	7	7	6	4	5	5	5	7	6
17	female	undergraduate	7	6	5	5	6	5	5	6	7	5	4	6	7	6	6	6	6	6	5	6	5	6
28	female	master degree	5	5	6	5	6	5	4	6	5	7	6	5	5	4	6	6	6	4	6	6	6	6
28	female	Junior college	5	7	7	5	7	6	5	6	6	7	6	6	5	6	7	7	5	4	5	7	6	6
35	female	undergraduate	6	4	5	5	6	5	7	7	6	6	7	7	7	6	6	7	6	6	7	6	6	6
15	female	high school	5	5	4	5	5	6	6	5	4	7	7	7	6	6	7	7	6	6	7	6	6	6
23	female	undergraduate	4	4	5	5	5	4	1	5	3	5	4	6	4	3	2	3	2	3	1	3	4	4
28	female	Junior college	4	5	5	5	5	4	4	6	5	5	7	6	5	6	7	6	6	7	6	5	6	5
20	female	undergraduate	5	7	5	5	4	3	4	6	6	6	7	7	6	6	7	5	6	7	6	6	7	6
20	female	undergraduate	7	6	6	7	6	7	5	7	6	7	6	5	7	6	5	6	5	7	6	6	7	7
21	female	undergraduate	7	6	5	7	5	7	5	7	6	7	6	5	5	6	7	5	6	7	7	7	7	6
19	male	Junior college	5	4	4	3	6	4	6	4	4	6	7	7	7	7	7	7	5	6	7	6	7	7
20	female	undergraduate	6	6	5	7	5	6	5	6	4	7	7	7	7	7	7	7	6	6	6	7	7	7
19	female	undergraduate	5	6	7	4	6	5	5	5	4	7	6	6	5	6	6	5	6	4	6	6	6	6
28	female	master degree	7	5	6	5	7	6	7	5	6	7	6	7	5	6	5	6	6	5	6	7	6	6
23	male	undergraduate	7	6	6	6	5	5	7	7	7	7	7	7	7	7	7	7	7	7	7	7	7	7
20	female	undergraduate	5	6	6	4	6	5	6	5	5	7	6	5	5	5	6	5	5	5	6	7	6	6
35	female	Junior college	4	5	6	4	5	5	3	7	2	2	5	4	3	2	6	4	5	7	2	4	4	4
22	female	undergraduate	5	5	5	4	5	4	7	7	4	5	4	6	7	4	4	5	4	2	5	7	6	6
30	male	Junior college	5	5	4	4	4	6	6	5	4	5	3	5	5	6	7	6	3	3	3	7	6	6
22	male	undergraduate	5	6	5	6	5	5	4	4	5	6	6	7	4	5	6	5	5	5	6	7	7	6
33	female	doctor degree	3	6	2	2	4	3	5	5	4	5	6	6	5	6	6	7	7	6	7	5	5	5
17	male	high school	3	4	5	5	4	5	7	5	6	7	6	6	7	6	6	7	6	6	7	7	6	6
28	female	undergraduate	5	4	5	5	5	5	3	2	7	1	2	3	4	3	6	4	3	1	2	3	4	4
28	male	master degree	5	4	4	5	6	7	7	4	5	7	7	7	5	7	6	7	5	4	6	6	7	7
21	male	undergraduate	6	5	6	5	3	4	4	5	4	7	4	7	4	3	5	5	7	6	5	7	6	7
16	female	high school	6	7	6	5	6	6	7	7	7	7	7	7	7	7	7	7	7	7	7	7	7	7
25	female	undergraduate	7	7	7	4	4	3	5	5	5	6	7	7	6	6	7	6	7	6	5	6	6	6
26	female	undergraduate	6	6	7	4	5	5	4	4	4	6	7	7	5	6	6	5	6	6	5	6	6	5
31	male	Junior college	5	3	5	4	4	4	4	4	4	6	7	7	4	5	6	6	6	7	7	7	6	7
32	female	undergraduate	6	5	6	2	3	2	5	4	2	1	2	2	6	6	7	6	1	2	2	3	4	4
20	female	undergraduate	6	5	5	7	6	7	6	5	6	7	7	6	5	5	4	5	5	6	6	6	7	6
43	female	Junior college	6	4	4	5	4	4	5	5	4	6	6	7	5	4	5	5	6	6	5	5	6	6
21	female	undergraduate	5	6	7	5	4	3	6	3	7	4	3	5	3	4	6	5	7	6	7	6	4	5
15	female	high school	5	5	5	5	5	4	5	4	6	6	7	6	7	6	7	6	5	4	6	6	6	5
31	female	undergraduate	5	6	6	6	5	5	7	6	6	6	7	7	6	6	6	7	6	6	7	7	7	7
35	female	Junior college	2	3	4	3	6	3	2	3	2	5	4	5	5	4	6	5	3	5	4	4	4	4
21	female	undergraduate	7	6	5	5	7	6	5	6	7	7	7	7	7	6	7	6	7	6	5	6	7	6
43	male	Junior college	3	3	4	6	4	3	4	5	4	5	5	6	7	7	7	7	7	5	5	5	6	6
33	male	undergraduate	2	5	4	4	4	3	3	3	4	7	5	5	6	5	7	7	7	6	7	6	5	5
23	male	undergraduate	6	5	5	5	7	5	4	5	4	7	6	7	5	6	7	6	5	5	5	7	7	6
33	male	Junior college	3	5	4	3	4	4	3	3	4	6	5	5	5	5	6	5	5	4	4	6	5	6
29	female	undergraduate	4	5	6	5	4	5	6	4	3	5	7	6	5	5	6	7	6	3	6	6	6	6
32	male	Junior college	6	5	5	7	6	7	4	5	4	6	7	7	7	7	6	6	7	7	7	7	7	7
21	female	undergraduate	6	7	7	6	4	4	6	4	6	6	4	5	4	5	3	5	6	4	6	6	6	5
34	male	undergraduate	5	6	5	4	4	6	4	4	5	7	6	7	7	6	7	6	5	5	5	6	6	5
22	female	undergraduate	6	5	6	7	7	7	5	4	4	5	6	7	6	5	6	7	7	5	7	6	5	6
22	female	undergraduate	6	6	5	5	5	5	5	4	6	7	6	7	5	6	7	7	7	5	6	6	6	6
32	male	master degree	4	6	5	6	6	5	3	2	4	7	7	6	6	6	7	7	7	7	7	6	7	7
21	male	undergraduate	5	6	5	4	5	4	4	4	6	6	7	7	7	6	7	7	3	3	3	7	6	7
29	female	undergraduate	6	6	6	6	6	7	5	6	4	5	5	7	5	6	6	6	5	5	6	6	6	6
21	female	undergraduate	4	5	4	5	4	4	5	7	4	7	7	7	7	6	7	6	4	5	3	5	6	5
28	male	undergraduate	4	3	4	4	7	6	6	4	5	6	7	7	6	7	7	6	6	5	6	5	6	6
29	male	undergraduate	5	5	3	4	6	6	3	4	3	6	6	5	7	6	7	6	4	4	3	7	7	6
29	female	undergraduate	3	2	2	4	3	3	2	4	3	1	3	1	3	2	2	2	3	2	2	2	3	2
33	male	undergraduate	4	4	4	5	6	6	6	6	5	7	5	6	7	6	7	7	7	6	6	6	6	6
21	female	undergraduate	6	7	5	7	5	6	4	6	5	6	7	7	7	7	7	6	6	7	7	7	6	6
31	female	master degree	5	4	4	3	3	4	4	5	7	5	7	6	7	6	5	7	6	5	7	5	6	5
26	male	undergraduate	5	5	6	5	4	4	6	7	5	6	7	7	6	7	7	7	6	5	6	7	7	6
29	female	undergraduate	6	5	6	7	6	7	7	6	6	6	7	7	6	7	6	7	6	7	5	7	7	7
28	male	Junior college	4	5	5	5	6	5	5	4	2	6	4	6	6	6	7	7	6	7	5	7	6	7
32	female	undergraduate	6	5	7	4	6	5	6	7	7	6	6	6	7	7	7	7	6	6	6	7	6	6
29	female	Junior college	7	5	5	4	3	4	5	4	2	3	4	5	7	6	4	5	6	4	7	4	7	6
18	female	Junior college	3	5	5	6	6	4	3	2	4	6	5	7	7	7	7	7	6	5	3	3	5	4
29	male	undergraduate	4	4	5	7	7	7	7	6	7	6	7	7	6	6	7	6	7	6	7	6	5	6
32	female	doctor degree	5	7	6	5	6	5	7	7	7	7	6	4	6	4	3	4	3	3	5	4	6	5
29	female	undergraduate	6	5	5	3	4	3	3	2	2	5	7	6	3	7	5	5	7	6	6	6	6	5
34	female	Junior college	3	2	2	3	3	2	3	1	3	1	1	3	1	1	1	2	1	2	1	1	3	1
26	female	undergraduate	6	7	6	6	3	6	2	2	2	6	7	7	7	7	7	6	6	6	7	7	5	6
29	male	undergraduate	4	5	5	6	6	7	4	4	3	6	7	6	5	6	5	5	4	5	4	6	7	6
20	female	undergraduate	5	5	4	3	4	4	5	5	4	7	7	6	4	6	5	6	6	7	6	5	6	5
18	female	undergraduate	5	5	4	5	4	4	5	6	6	7	7	7	6	6	6	7	6	6	6	5	6	5
19	female	undergraduate	6	4	5	5	5	6	4	4	6	7	5	6	7	5	6	7	7	5	6	5	6	5
29	female	master degree	5	5	6	5	7	7	7	7	7	7	6	7	6	7	7	7	7	6	7	6	7	7
35	male	Junior college	2	3	3	4	5	6	4	4	5	6	7	7	6	6	7	5	6	5	6	6	6	6
21	female	undergraduate	5	6	6	7	7	7	5	5	5	7	7	7	7	7	7	7	7	7	7	7	7	7
27	female	master degree	7	7	7	7	7	7	6	6	5	6	7	7	6	7	6	7	6	6	7	7	6	7
35	female	Junior college	5	5	6	5	6	6	6	7	4	4	5	6	7	6	6	5	7	7	6	5	7	6
26	female	undergraduate	6	5	5	5	5	6	5	4	6	6	6	7	5	6	7	5	6	5	7	6	6	6
31	female	master degree	5	7	7	6	5	5	5	6	6	7	7	6	6	7	6	7	5	4	5	6	6	6
20	male	undergraduate	5	5	4	6	6	6	4	6	7	7	6	5	7	7	6	6	5	6	5	6	7	6
28	male	undergraduate	5	5	3	7	7	6	6	6	7	3	1	4	6	7	5	7	4	3	5	7	5	6
27	female	undergraduate	7	6	5	5	6	6	7	5	5	7	5	7	6	5	5	5	7	7	7	5	5	5
31	female	undergraduate	4	6	5	5	6	7	4	6	5	7	7	5	7	6	6	6	5	6	6	6	6	5
19	female	Junior college	5	4	4	3	4	4	4	3	5	5	4	3	7	6	5	6	6	4	5	6	5	5
42	female	Junior college	6	5	4	6	4	5	3	3	5	2	6	6	6	6	5	6	7	5	6	4	4	4
22	female	undergraduate	6	7	6	6	7	7	7	6	7	7	6	7	5	6	7	5	5	7	5	6	7	6
35	female	undergraduate	5	6	7	5	4	6	5	6	4	1	4	1	7	6	7	7	3	3	6	6	6	6
35	female	undergraduate	5	5	7	4	4	6	3	4	4	6	7	4	2	5	7	5	7	5	6	7	7	6
26	female	undergraduate	4	3	6	1	5	3	3	5	4	5	7	7	7	6	6	7	4	5	6	6	5	6
22	male	undergraduate	2	6	4	4	5	6	4	4	3	6	6	6	7	7	6	7	6	5	6	6	6	6
30	male	undergraduate	5	5	6	7	3	6	5	5	5	5	5	5	6	5	6	6	4	5	5	6	6	6
24	female	undergraduate	5	6	5	5	5	5	5	6	7	7	5	6	3	4	3	3	5	3	4	4	5	4
38	female	Junior college	5	5	6	5	6	6	6	6	4	6	3	6	5	6	3	6	6	4	6	6	6	6
27	female	undergraduate	5	4	6	6	4	6	4	3	5	6	4	5	5	6	7	5	6	6	5	6	6	6
35	female	master degree	5	7	4	6	7	7	7	7	7	7	4	6	6	6	7	7	7	6	7	6	6	6
28	male	undergraduate	4	5	4	5	7	5	4	4	5	6	6	7	6	6	6	7	5	6	6	5	6	6
35	male	Junior college	5	5	4	4	4	5	5	4	5	7	7	7	5	5	6	5	7	6	5	7	7	7
32	female	undergraduate	7	6	6	6	6	5	2	5	4	7	3	5	6	7	5	6	6	4	5	5	6	6
29	female	undergraduate	5	7	6	6	6	7	6	5	6	6	5	5	6	5	6	6	6	7	5	6	6	5
21	female	Junior college	6	4	6	5	5	4	6	7	7	7	6	5	6	7	6	6	5	5	6	7	6	6
21	male	undergraduate	5	6	5	5	4	6	7	7	7	7	7	7	7	7	7	7	7	7	7	7	7	7
45	female	Junior college	7	7	5	5	7	6	5	7	6	6	7	7	7	7	7	7	7	6	7	7	7	6
28	female	undergraduate	6	6	5	5	4	4	7	6	5	6	5	6	6	6	7	6	6	6	6	5	5	5
28	female	undergraduate	5	5	5	4	4	3	4	5	5	6	5	6	6	5	5	5	6	6	7	5	6	6
16	female	high school	5	6	7	6	7	6	5	4	5	6	7	6	6	5	6	7	6	5	6	5	6	6
28	female	undergraduate	5	5	7	4	5	7	6	5	5	6	7	7	7	6	6	5	6	5	6	7	5	6
26	female	master degree	6	6	7	5	4	4	2	5	2	5	5	5	6	6	5	6	7	6	7	6	5	5
24	female	undergraduate	4	5	5	5	6	6	5	6	5	6	6	5	6	5	6	7	6	7	6	5	6	6
22	male	undergraduate	5	4	4	5	7	7	3	4	2	7	7	5	5	5	6	6	7	7	5	7	7	7
55	male	Junior college	5	6	5	5	4	5	2	4	5	7	7	7	7	7	7	7	5	3	6	7	6	7
20	male	undergraduate	4	3	5	4	5	4	4	3	5	2	6	7	5	6	7	6	6	4	5	6	6	5
23	female	Junior college	5	6	5	6	4	3	5	4	5	5	4	5	6	5	5	5	4	5	4	4	4	4
32	male	undergraduate	5	4	7	7	7	7	5	3	5	5	6	6	6	7	7	6	5	5	4	6	6	6
23	female	undergraduate	6	7	6	4	4	3	7	7	5	6	7	7	6	6	7	7	6	5	7	6	6	6
60	female	Junior college	4	6	4	4	2	1	5	3	6	6	7	7	5	6	3	5	5	5	4	7	3	5
22	female	undergraduate	5	6	7	5	6	6	2	1	5	7	7	7	5	3	6	5	7	7	7	5	6	6
27	female	Junior college	5	6	5	4	5	5	4	5	6	6	6	7	6	6	7	6	6	5	5	7	7	6
35	female	Junior college	5	5	7	6	5	5	4	5	5	5	6	6	5	6	6	5	6	5	6	6	6	6
27	male	undergraduate	5	4	3	3	2	5	2	4	4	4	3	5	7	5	6	7	5	4	5	6	6	6
21	female	undergraduate	6	5	6	4	4	5	4	2	5	5	5	6	3	6	5	5	6	6	5	6	6	5
22	female	undergraduate	5	5	7	6	5	5	6	7	7	7	7	7	5	5	7	7	6	4	5	7	6	6
55	female	Junior college	7	7	7	7	7	7	6	7	6	7	7	6	6	7	6	5	7	6	7	7	6	7
25	female	undergraduate	6	6	5	7	4	5	7	6	6	7	6	7	7	6	6	6	6	7	6	6	6	6
42	female	Junior college	5	6	5	4	4	5	2	4	4	3	4	2	2	4	4	3	3	3	3	3	4	4
21	male	undergraduate	4	5	6	7	5	7	4	4	5	5	3	6	6	7	6	6	7	7	7	7	7	7
33	female	Junior college	5	6	5	5	7	6	4	7	4	7	7	7	7	7	7	7	6	6	6	5	6	5
21	female	undergraduate	6	5	5	5	5	4	5	7	5	6	5	7	7	6	6	7	5	5	4	7	6	6
20	female	undergraduate	7	4	7	6	4	5	7	6	5	7	6	4	7	7	6	7	5	6	6	6	7	7
33	female	master degree	5	4	5	4	6	6	5	6	7	6	6	7	7	6	7	6	7	6	7	5	6	5
19	female	undergraduate	3	2	4	3	5	4	5	4	6	3	2	3	2	1	3	3	2	3	3	3	3	3
33	male	Junior college	5	4	5	7	5	7	4	4	6	6	6	5	6	7	7	6	4	4	4	6	7	7
27	female	undergraduate	7	3	5	5	2	4	4	5	6	5	7	7	4	5	7	5	3	2	3	4	6	5
26	female	undergraduate	6	6	5	5	5	5	4	4	4	4	4	4	5	5	5	5	4	4	4	4	4	4
22	female	undergraduate	6	7	5	4	4	6	6	7	6	6	5	6	6	7	6	6	5	6	7	6	7	6
33	female	undergraduate	5	4	6	5	4	3	6	7	5	6	7	7	7	7	6	7	7	5	6	6	7	6
29	male	undergraduate	5	4	6	6	4	4	6	7	6	6	7	6	7	6	7	6	6	7	6	7	6	7
30	female	Junior college	5	6	6	6	7	6	7	5	7	7	4	5	6	6	7	7	6	5	5	7	7	7
28	male	undergraduate	4	5	6	5	6	6	6	5	5	6	7	7	7	6	7	7	6	6	7	7	6	7
25	female	undergraduate	3	4	4	3	3	4	3	1	1	6	7	7	6	5	7	6	7	7	6	4	6	5
33	female	Junior college	4	3	5	4	3	5	1	2	1	5	6	4	7	6	5	5	5	6	4	5	6	5
22	male	undergraduate	4	4	6	7	4	6	7	7	7	7	7	7	5	6	7	6	5	5	5	6	7	7
26	male	undergraduate	5	6	5	6	6	5	7	5	5	6	7	7	7	6	7	6	6	5	6	6	7	7
22	male	undergraduate	4	3	5	3	4	3	5	3	2	6	6	7	5	6	6	7	4	4	3	7	5	6
30	female	Junior college	5	5	5	4	5	4	4	6	5	7	7	6	7	6	7	6	4	5	3	5	7	5
30	female	master degree	4	5	4	4	4	4	3	3	5	6	7	7	5	4	4	4	5	5	4	5	5	5
29	male	undergraduate	5	6	4	5	7	7	7	7	5	7	6	7	5	6	7	6	6	5	6	7	6	7
29	male	undergraduate	4	5	6	4	5	3	7	6	7	7	6	7	7	6	7	7	7	6	7	7	6	7
31	female	undergraduate	5	6	5	6	7	7	7	6	6	6	6	7	6	6	5	6	6	7	6	6	6	6
35	male	undergraduate	6	3	5	3	4	4	5	4	6	6	4	5	6	4	4	6	6	7	6	7	6	6
18	female	Junior college	6	5	6	6	5	6	4	5	6	6	5	6	6	7	6	5	5	5	6	6	6	6
25	female	undergraduate	3	3	4	4	5	4	7	6	5	6	4	5	5	6	4	5	4	3	4	3	5	4
26	female	undergraduate	5	4	3	4	5	7	4	4	6	6	6	7	6	6	5	7	4	3	6	5	6	5
32	female	undergraduate	6	5	6	4	5	4	5	5	4	5	5	6	6	5	6	6	5	6	6	6	6	6
29	male	master degree	6	5	4	4	5	7	7	6	6	6	7	7	7	7	6	7	6	6	7	7	7	7
26	female	undergraduate	5	7	5	3	5	2	4	7	7	6	7	7	7	7	6	6	6	5	6	7	5	6
23	female	undergraduate	5	5	5	5	4	5	4	6	5	6	5	6	5	6	6	7	6	7	6	6	5	6
27	female	undergraduate	4	4	4	3	2	2	2	1	3	2	1	4	1	4	3	3	2	1	3	3	2	3
29	female	Junior college	5	4	6	7	6	6	5	7	7	7	7	5	6	7	5	6	6	6	7	6	7	6
35	female	undergraduate	7	6	5	5	5	4	5	4	4	7	6	5	6	7	7	6	5	4	5	5	6	6
33	female	undergraduate	4	3	3	3	3	3	3	3	2	5	3	3	6	6	7	5	4	4	3	2	2	2
23	female	undergraduate	6	5	6	5	4	4	4	5	4	4	7	4	5	4	6	5	3	4	4	5	6	6
35	female	master degree	2	3	1	2	3	2	2	1	2	1	1	1	1	1	1	2	1	2	1	2	1	2
22	female	undergraduate	7	5	6	5	7	7	7	5	5	6	5	7	5	6	6	7	6	5	5	6	5	6
20	female	undergraduate	4	5	4	5	6	6	5	4	3	5	3	7	5	6	7	5	6	5	6	6	4	5
33	female	undergraduate	6	5	5	5	4	6	4	6	5	7	7	6	5	6	5	6	6	5	7	6	6	6
25	female	undergraduate	5	6	5	5	6	4	5	4	4	7	6	3	6	5	4	6	5	3	6	5	6	5
42	female	master degree	3	2	4	3	2	4	3	5	3	4	5	5	3	3	4	3	5	5	6	4	4	4
18	female	Junior college	3	4	3	4	3	4	3	2	2	1	1	1	1	1	2	1	2	2	3	3	2	2
22	female	undergraduate	7	5	6	4	5	7	3	2	3	7	4	6	5	7	5	6	5	6	6	5	6	6
35	female	undergraduate	5	5	4	4	5	6	6	7	6	7	7	6	5	5	6	5	6	5	5	5	6	5
33	female	undergraduate	6	6	6	5	7	7	6	7	3	3	3	5	6	4	7	7	6	6	5	5	6	6
31	female	undergraduate	6	6	5	5	4	5	6	5	7	6	4	5	5	6	5	6	6	6	5	5	6	6
35	female	undergraduate	7	7	5	7	4	7	5	6	5	7	7	6	6	7	7	6	7	5	6	6	5	5
29	male	undergraduate	4	7	5	4	4	3	5	5	5	7	7	6	5	7	7	6	6	7	7	5	7	6
23	male	undergraduate	4	4	5	4	5	4	6	6	7	4	3	6	5	5	6	4	6	5	4	7	7	6
45	female	Junior college	5	5	7	4	4	5	2	3	2	3	4	3	6	7	6	5	4	3	3	4	4	4
25	female	undergraduate	7	6	6	5	6	4	4	5	3	6	7	5	7	7	7	6	5	6	5	7	6	6
21	male	undergraduate	5	7	6	5	4	4	5	6	4	7	6	6	5	5	7	6	7	5	6	7	7	6
26	female	undergraduate	7	5	6	6	7	7	6	6	5	6	7	7	7	7	7	6	6	7	7	7	7	7
27	female	undergraduate	6	6	5	5	7	5	6	3	5	6	3	6	6	5	7	6	6	4	7	6	5	6
28	male	undergraduate	4	4	5	4	5	3	6	4	5	7	6	6	6	6	7	7	7	6	6	6	6	6
35	female	undergraduate	7	6	6	4	6	6	5	6	6	6	7	6	6	6	6	5	6	5	6	6	5	5
21	female	undergraduate	6	3	4	5	7	4	5	7	6	7	5	6	7	6	4	5	5	4	6	5	4	4
26	female	undergraduate	4	4	4	4	3	3	2	4	3	4	7	3	3	6	2	3	3	4	3	3	4	4
29	female	undergraduate	5	5	6	5	4	4	5	4	2	4	6	4	6	5	4	5	4	4	3	5	4	4
38	female	undergraduate	6	6	7	5	6	7	7	7	7	7	6	7	7	7	6	7	7	6	7	7	6	7
19	male	Junior college	6	5	3	5	5	4	6	5	6	4	5	4	6	5	5	6	6	6	5	6	7	6
30	female	undergraduate	6	7	7	6	5	6	6	6	7	7	6	6	6	7	7	7	6	7	7	6	7	7
28	male	undergraduate	4	6	4	5	4	4	1	2	4	7	6	7	5	5	6	5	5	5	5	7	7	6
23	female	undergraduate	5	6	6	3	5	4	5	7	7	7	6	7	6	5	6	7	7	7	7	7	7	6
32	female	undergraduate	5	6	6	4	4	4	6	5	4	6	7	5	5	4	6	5	5	4	4	5	7	5
32	male	undergraduate	6	3	4	6	3	5	4	5	5	4	5	6	4	5	5	5	5	5	5	6	6	5
27	female	undergraduate	6	6	6	6	5	6	7	6	5	7	6	5	6	6	7	6	6	6	7	6	6	6
41	female	Junior college	5	4	5	6	6	7	4	5	7	5	6	6	4	5	7	6	4	2	3	6	6	5
29	female	undergraduate	7	6	5	6	7	7	7	6	7	6	7	6	7	7	6	6	7	6	7	7	6	7
26	female	undergraduate	6	3	4	5	7	7	6	6	7	7	6	6	6	7	6	6	7	6	6	6	6	6
28	female	undergraduate	5	6	5	4	4	5	4	5	3	6	4	4	7	5	6	6	7	7	5	6	6	5
20	female	undergraduate	7	6	5	6	6	5	5	7	5	7	7	5	5	6	5	6	5	6	6	6	6	6
22	female	undergraduate	5	6	6	5	7	5	5	4	6	7	6	5	6	5	7	6	6	5	7	7	6	6
20	female	undergraduate	4	3	2	4	2	5	4	4	2	5	3	4	5	3	6	5	4	2	4	3	4	3
29	male	master degree	5	4	6	7	6	7	7	6	7	7	6	7	7	6	7	6	7	6	7	7	7	7
25	female	undergraduate	4	6	6	4	6	6	5	4	3	5	4	6	5	5	6	5	5	6	7	6	6	6
30	male	undergraduate	5	6	6	6	7	7	6	7	6	6	7	7	7	5	6	7	7	6	7	6	6	6
38	female	undergraduate	5	5	7	7	6	6	7	4	5	7	7	7	7	7	7	7	7	7	7	5	6	6
35	female	undergraduate	3	4	5	3	6	5	2	2	6	4	5	2	5	4	5	5	5	3	7	4	5	4
29	female	undergraduate	6	5	5	3	6	5	6	5	7	5	6	7	5	7	6	7	6	7	5	7	6	6
43	female	Junior college	7	6	5	5	4	5	4	4	5	6	5	7	5	6	6	6	5	6	5	6	5	5
33	female	master degree	6	4	6	3	4	7	4	4	5	7	6	6	6	6	7	7	6	5	5	7	6	6
33	female	Junior college	6	5	6	5	4	4	2	2	5	7	6	6	4	6	6	5	4	6	4	6	6	5
32	female	undergraduate	5	6	6	6	5	3	5	4	3	7	5	6	4	5	3	5	5	4	4	6	5	5
22	female	undergraduate	3	5	4	3	4	5	7	7	6	6	6	7	7	7	6	6	7	6	6	7	6	6
21	female	undergraduate	6	6	6	7	6	6	3	5	4	5	6	5	7	5	6	6	7	5	6	5	7	5
29	female	master degree	7	6	6	7	7	5	6	6	4	7	6	6	4	5	6	5	6	6	6	7	7	6
59	male	high school	5	4	5	5	4	4	5	7	6	7	7	6	5	6	7	5	7	5	7	7	6	7
21	female	undergraduate	5	6	5	5	4	5	3	6	7	5	2	5	6	5	4	5	2	3	4	4	5	5
29	female	undergraduate	5	5	5	5	5	4	7	7	6	7	7	6	6	7	6	6	7	6	5	5	6	6
22	female	undergraduate	5	5	5	6	5	4	4	4	6	7	7	6	5	5	6	4	6	4	5	5	5	5
19	female	undergraduate	5	7	5	5	5	5	5	7	7	6	7	6	7	6	7	6	6	6	7	7	6	7
17	female	Junior college	7	5	5	7	7	6	6	7	7	7	7	6	6	7	7	7	7	6	6	6	7	6
26	female	undergraduate	5	5	5	5	6	5	3	1	2	5	7	6	7	6	7	6	5	3	6	5	6	6
31	female	undergraduate	4	6	4	6	5	5	6	2	3	5	5	7	6	2	4	3	6	5	7	4	6	5
35	female	master degree	6	6	7	5	3	6	4	7	6	5	4	6	6	4	2	3	4	2	6	5	6	5
21	female	undergraduate	5	5	5	5	6	4	6	3	6	5	6	4	7	6	6	6	5	7	5	5	7	6
21	male	undergraduate	6	4	6	4	6	5	7	4	6	7	7	7	6	7	7	7	5	6	7	7	6	7
27	male	undergraduate	6	4	6	5	4	6	6	5	7	7	5	6	7	7	5	6	5	6	5	7	6	7
26	female	undergraduate	6	6	6	5	6	5	4	5	4	5	6	6	6	6	6	7	7	7	7	5	6	6
23	female	undergraduate	7	7	6	7	3	7	5	5	4	6	5	7	7	6	7	7	4	3	4	6	5	6
29	female	undergraduate	5	6	5	6	6	5	5	3	1	3	4	3	6	4	5	5	5	2	4	4	4	4
31	female	undergraduate	5	4	5	6	7	3	3	2	4	7	6	7	6	5	4	4	4	4	3	4	6	5
42	female	undergraduate	5	5	4	5	6	6	5	4	4	6	7	6	6	7	6	5	6	5	4	5	6	5
19	female	Junior college	5	7	5	6	3	6	5	7	6	6	7	6	7	6	6	5	6	6	6	6	6	6
29	female	master degree	6	6	7	4	5	7	6	4	7	5	4	6	6	7	6	5	5	5	4	6	5	5
16	female	high school	5	7	6	5	7	7	6	6	7	7	7	7	7	7	7	7	7	7	7	7	7	7
21	male	undergraduate	6	4	5	4	4	6	4	7	7	6	7	7	6	6	7	7	7	6	6	7	6	7
17	male	Junior college	4	5	4	6	6	4	5	6	4	5	6	6	6	6	7	6	7	5	6	6	6	5
30	female	undergraduate	6	7	6	6	5	5	1	6	5	7	6	5	7	5	4	4	5	2	7	6	7	6
32	male	undergraduate	3	4	3	6	4	5	7	7	6	4	5	3	5	3	4	4	5	4	6	5	6	6
28	male	undergraduate	5	3	5	5	4	4	4	6	4	7	6	7	6	7	6	5	7	5	6	7	7	6
41	female	undergraduate	5	6	6	6	6	6	5	6	5	7	6	6	5	5	5	5	5	5	5	5	6	6
55	female	high school	6	5	6	5	6	4	4	5	4	6	7	7	6	5	6	7	6	5	7	7	6	6
54	female	high school	6	7	7	3	5	5	6	3	6	5	3	3	5	5	6	5	5	6	3	6	5	6
59	male	high school	4	5	3	4	5	4	7	6	7	7	7	5	5	6	6	7	7	6	6	6	7	6
45	female	Junior college	6	7	6	7	5	6	5	7	7	7	7	7	7	5	7	7	7	5	7	7	7	7
